# Supplementary material for: Pan-cancer inference of intra-tumor heterogeneity reveals associations with different forms of genomic instability
Source: PLoS Genet. 2018 Sep 13;14(9):e1007669. doi: 10.1371/journal.pgen.1007669 (PMC6155543; doi:10.1371/journal.pgen.1007669)
Supplement: S1 Table — Column 1—Tumor sample nameColumn 2—Tumor typeColumn 3—Tumor subtypeColumn 4—Mean number of reads per mutated siteColumn 5—Number of mutationsColumn 6—Number of copy number altered segmentsColumn 7—Top scoring phylogenies mean number of clonesColumn 8—Top scoring phylogenies mean Tree scoreColumn 9—Top scoring phylogenies mean number of clonal mutationsColumn 10—Top scoring phylogenies mean number of subclonal mutationsColumn 11—TCGA curated tumor sample purityColumn 12—ABSOLUTE inferred tumor sample purity. (XLSX) [file pgen.1007669.s008.xlsx]

## Sheet: Sheet1
sample_name	tumor type	tumor subtype	mean RMS	number of mutations	number of CAN	number of clones	Tree score	number of clonal mutations	number of subclonal mutations	TCGA purity (curated)	ABSOLUTE purity
TCGA-OR-A5J1-01	ACC	ACC	125.469	32	368	3	0.5	20.3636	11.6364	0.9	0.88
TCGA-OR-A5J2-01	ACC	ACC	127.72	25	70	3.43289	0.437975	14.7757	10.2243	0.89	0.85
TCGA-OR-A5J3-01	ACC	ACC	129.412	17	66	3.84828	0.414334	10.0252	6.97477	0.93	0.86
TCGA-OR-A5J4-01	ACC	ACC	124	110	289	3.57152	0.439855	38.7307	71.2693	0.87	0.84
TCGA-OR-A5J5-01	ACC	ACC	155.299	385	114	5.00551	0.413183	255.132	129.868	0.93	0.91
TCGA-OR-A5J6-01	ACC	ACC	136.541	37	39	6.27979	0.491568	1.4393	35.5607	0.68	0.66
TCGA-OR-A5J7-01	ACC	ACC	143.067	45	196	3.39202	0.501171	15.2867	29.7133	0.84	0.81
TCGA-OR-A5J8-01	ACC	ACC	136.977	87	177	4.00584	0.333577	32.8152	54.1848	1	1
TCGA-OR-A5J9-01	ACC	ACC	114.684	38	113	3.24918	0.499072	12.4615	25.5385	0.84	0.82
TCGA-OR-A5JA-01	ACC	ACC	112.97	266	196	5.20237	0.583363	67.3512	198.649	0.75	0.58
TCGA-OR-A5JB-01	ACC	ACC	140.273	304	78	3.31793	0.13033	256.991	47.0092	0.75	0.71
TCGA-OR-A5JC-01	ACC	ACC	118.579	19	107	3.04395	0.492675	3.39322	15.6068	0.74	0.59
TCGA-OR-A5JD-01	ACC	ACC	116.4	25	64	2.39852	0.170011	13.3283	11.6717	0.7	0.64
TCGA-OR-A5JE-01	ACC	ACC	116.776	49	56	2.7767	0.290831	12.4022	36.5978	0.73	0.74
TCGA-OR-A5JF-01	ACC	ACC	135.375	56	105	3.34772	0.449321	35.0086	20.9914	0.87	0.81
TCGA-OR-A5JG-01	ACC	ACC	115.237	38	58	3.2072	0.389636	25.453	12.547	0.76	0.7
TCGA-OR-A5JH-01	ACC	ACC	89.8889	9	19	2.9609	0.431217	2.39433	6.60567	0.52	0.49
TCGA-OR-A5JI-01	ACC	ACC	122.25	12	44	5.07822	0.596666	2.53474	9.46526	1	0.77
TCGA-OR-A5JJ-01	ACC	ACC	127.364	22	112	3.36908	0.552236	15.594	6.40604	0.9	0.96
TCGA-OR-A5JK-01	ACC	ACC	105.933	30	95	2.00778	0.00389112	19.038	10.962	1	1
TCGA-OR-A5JL-01	ACC	ACC	94.3333	15	46	2.97431	0.243681	4.68784	10.3122	0.82	0.76
TCGA-OR-A5JM-01	ACC	ACC	123.576	66	205	5.31053	0.58518	18.4428	47.5572	0.97	1
TCGA-OR-A5JO-01	ACC	ACC	108.048	21	19	4.38547	0.33563	1.00699	19.993	0.56	0.53
TCGA-OR-A5JP-01	ACC	ACC	147.951	81	99	6.09029	0.630706	3.68824	77.3118	0.8	0.8
TCGA-OR-A5JQ-01	ACC	ACC	124.818	11	56	2	0	3	8	0.77	0.76
TCGA-OR-A5JR-01	ACC	ACC	88	11	64	2.43698	0.123222	2.03887	8.96113	0.88	0.85
TCGA-OR-A5JS-01	ACC	ACC	153.5	40	154	3.85255	0.551414	25.7438	14.2562	0.85	0.75
TCGA-OR-A5JT-01	ACC	ACC	116.484	31	76	3.18178	0.483536	13.2521	17.7479	0.87	0.67
TCGA-OR-A5JU-01	ACC	ACC	106.087	23	15	2	0	19.3235	3.67653	0.2	0.21
TCGA-OR-A5JV-01	ACC	ACC	97.7586	29	65	3.68249	0.402332	0.736486	28.2635	0.46	0.49
TCGA-OR-A5JW-01	ACC	ACC	144.767	30	88	3	0.5	23.1793	6.82073	0.89	0.84
TCGA-OR-A5JX-01	ACC	ACC	114.774	31	156	5.09182	0.426209	3.02003	27.98	0.89	0.87
TCGA-OR-A5JZ-01	ACC	ACC	110.167	18	82	2.83183	0.326194	14.7545	3.24545	0.95	0.93
TCGA-OR-A5K0-01	ACC	ACC	135.042	71	128	3.24708	0.132999	50.7161	20.2839	1	0.94
TCGA-OR-A5K1-01	ACC	ACC	135.5	18	21	3.02782	0.502966	11.246	6.75403	0.89	0.88
TCGA-OR-A5K4-01	ACC	ACC	129.776	205	57	2.78273	0.191915	166.912	38.0875	0.97	0.96
TCGA-OR-A5K5-01	ACC	ACC	157.762	101	295	3.44733	0.51877	23.7632	77.2368	0.89	0.85
TCGA-OR-A5K6-01	ACC	ACC	167.214	28	82	4.11226	0.397942	4.81852	23.1815	0.91	0.92
TCGA-OR-A5K8-01	ACC	ACC	82.6538	26	128	3.20032	0.209048	15.9596	10.0404	0.94	0.96
TCGA-OR-A5KO-01	ACC	ACC	122.879	33	405	2.73415	0.355332	19.9906	13.0094	0.96	1
TCGA-OR-A5KP-01	ACC	ACC	127.742	62	81	5.55051	0.56359	1.41051	60.5895	0.69	0.73
TCGA-OR-A5KQ-01	ACC	ACC	133.5	16	11	2	0	2	14	0.77	0.7
TCGA-OR-A5KT-01	ACC	ACC	112.5	28	153	2.0178	0	19.9644	8.0356	0.65	0.64
TCGA-OR-A5KU-01	ACC	ACC	152.692	26	66	4.02142	0.336813	2.70592	23.2941	0.82	0.72
TCGA-OR-A5KV-01	ACC	ACC	151.471	17	37	2.79476	0.32936	10.8014	6.19863	0.92	0.91
TCGA-OR-A5KW-01	ACC	ACC	137.565	23	151	3.67507	0.214289	12.3403	10.6597	0.95	1
TCGA-OR-A5KX-01	ACC	ACC	188.839	31	334	4.29205	0.358331	18.1672	12.8328	0.94	1
TCGA-OR-A5KY-01	ACC	ACC	146.333	27	60	4.17153	0.347119	6.27292	20.7271	0.73	0.75
TCGA-OR-A5KZ-01	ACC	ACC	141.154	26	106	4.13303	0.422314	16.3394	9.66063	0.94	0.88
TCGA-OR-A5L1-01	ACC	ACC	98.3333	24	45	3	0.5	15	9	0.81	0.77
TCGA-OR-A5L2-01	ACC	ACC	132.218	124	167	6.58303	0.568935	18.8385	105.161	0.31	0.28
TCGA-OR-A5L3-01	ACC	ACC	93.4242	33	22	2.32492	0.051682	24.8077	8.19228	0.82	0.84
TCGA-OR-A5L4-01	ACC	ACC	155	23	41	3.03139	0.494768	12.9363	10.0637	0.81	0.83
TCGA-OR-A5L5-01	ACC	ACC	127.524	21	21	3.5058	0.525471	7.25063	13.7494	0.69	0.69
TCGA-OR-A5L6-01	ACC	ACC	135.333	42	74	4.09502	0.342549	3.64548	38.3545	0.8	0.86
TCGA-OR-A5L8-01	ACC	ACC	114.176	17	25	3.08664	0.362549	7.4448	9.5552	0.93	0.85
TCGA-OR-A5L9-01	ACC	ACC	82.2727	11	31	3.0567	0.50814	3.01333	7.98667	0.82	0.8
TCGA-OR-A5LA-01	ACC	ACC	84.6111	18	32	2.94223	0.467689	7.11862	10.8814	0.71	0.7
TCGA-OR-A5LB-01	ACC	ACC	164.215	223	131	3.84531	0.289995	148.867	74.1331	0.96	0.96
TCGA-OR-A5LC-01	ACC	ACC	136.52	50	110	4.0047	0.333529	32.7301	17.2699	0.9	1
TCGA-OR-A5LD-01	ACC	ACC	127.979	48	126	5.98737	0.492801	1.42097	46.579	0.96	0.98
TCGA-OR-A5LE-01	ACC	ACC	172.958	24	89	4	0.336732	7.32955	16.6704	0.97	0.98
TCGA-OR-A5LF-01	ACC	ACC	91.5	24	116	2.68421	0.329369	22.3926	1.60735	0.72	0.65
TCGA-OR-A5LG-01	ACC	ACC	158	21	90	3.11691	0.487509	14	7	0.92	0.88
TCGA-OR-A5LH-01	ACC	ACC	89.7857	14	54	3.72196	0.492229	7.88504	6.11496	0.85	0.84
TCGA-OR-A5LI-01	ACC	ACC	138.064	47	258	3.74592	0.536655	6.71925	40.2808	0.89	0.85
TCGA-OR-A5LJ-01	ACC	ACC	137.164	409	79	3.36848	0.12629	274.457	134.543	0.93	0.91
TCGA-OR-A5LK-01	ACC	ACC	128.208	48	49	10.3752	0.283975	0.180173	47.8198	0.58	0.53
TCGA-OR-A5LL-01	ACC	ACC	117.783	46	205	4.11432	0.675581	9.94353	36.0565	0.76	0.51
TCGA-OR-A5LN-01	ACC	ACC	108.048	21	61	4.16984	0.559097	3.05242	17.9476	0.7	0.67
TCGA-OR-A5LO-01	ACC	ACC	138.638	58	97	3.54625	0.487322	26.8103	31.1897	0.88	0.78
TCGA-OR-A5LP-01	ACC	ACC	97.9412	17	22	3.12303	0.506889	9.91804	7.08196	0.76	0.8
TCGA-OR-A5LS-01	ACC	ACC	159.143	14	98	3.42281	0.469747	3.87031	10.1297	0.84	0.84
TCGA-OR-A5LT-01	ACC	ACC	111	25	152	3.95051	0.303935	15.0654	9.93461	0.92	0.83
TCGA-OU-A5PI-01	ACC	ACC	139.379	29	178	3.33963	0.15751	17.4608	11.5392	0.89	0.88
TCGA-P6-A5OG-01	ACC	ACC	127.571	203	32	2.53691	0.113533	152.515	50.4848	0.38	0.31
TCGA-P6-A5OH-01	ACC	ACC	149.38	121	136	4.185	0.666748	2.79242	118.208	0.77	0.74
TCGA-PA-A5YG-01	ACC	ACC	145.583	12	26	3.26267	0.425517	3.37478	8.62522	0.73	0.75
TCGA-PK-A5H9-01	ACC	ACC	154.143	14	16	3.62954	0.346998	4.14159	9.85841	0.79	0.74
TCGA-PK-A5HA-01	ACC	ACC	113.481	54	67	3.12574	0.466276	29.5198	24.4802	0.83	0.77
TCGA-PK-A5HB-01	ACC	ACC	130.833	1032	76	3.47164	0.25676	922.923	109.077	0.88	0.88
TCGA-PK-A5HC-01	ACC	ACC	161.812	69	91	5.16798	0.572204	1.80764	67.1924	0.59	0.56
TCGA-BL-A13I-01	BLCA	Basal_squamous	91.1197	117	27	4.23108	0.54105	0.478688	116.521	0.33	0.36
TCGA-BL-A13J-01	BLCA	Luminal_infiltrated	141.313	297	179	11.9659	0.714949	20.6211	276.379	0.54	0.57
TCGA-BL-A3JM-01	BLCA	Neuronal	94.8054	257	46	6.06167	0.532079	51.168	205.832	0.76	0.63
TCGA-BT-A0S7-01	BLCA	Neuronal	140.211	71	51	12.8014	0.826508	12.2269	58.7731	0.29	0.41
TCGA-BT-A0YX-01	BLCA	Basal_squamous	119.368	769	35	5.9217	0.649334	19.4972	749.503	0.49	0.48
TCGA-BT-A20J-01	BLCA	Basal_squamous	81.2273	572	157	7.32443	0.825617	37.6169	534.383	0.4	0.39
TCGA-BT-A20N-01	BLCA	Luminal_papillary	96.7458	354	172	7.07854	0.687777	84.4259	269.574	0.54	0.62
TCGA-BT-A20O-01	BLCA	Basal_squamous	81.8697	238	22	3.23513	0.309262	24.9155	213.085	0.2	0.23
TCGA-BT-A20P-01	BLCA	Luminal_papillary	108.468	111	148	6.24888	0.709226	92.9912	18.0088	0.94	0.97
TCGA-BT-A20Q-01	BLCA	Luminal_infiltrated	80.2366	131	109	3.31506	0.545766	117.236	13.7641	0.68	0.67
TCGA-BT-A20R-01	BLCA	Luminal_infiltrated	83.6006	348	57	7.93805	0.724608	16.5103	331.49	0.42	0.49
TCGA-BT-A20T-01	BLCA	Luminal_infiltrated	77.4511	317	111	3.44011	0.329813	246.418	70.5817	0.75	0.75
TCGA-BT-A20U-01	BLCA	Basal_squamous	85.8037	107	26	2.71258	0.330397	81.3228	25.6772	0.48	0.48
TCGA-BT-A20V-01	BLCA	Basal_squamous	99.0556	126	250	9.55348	0.770073	11.6642	114.336	0.66	0.49
TCGA-BT-A20X-01	BLCA	Basal_squamous	83.505	101	22	6.11618	0.709925	4.82966	96.1703	0.37	0.28
TCGA-BT-A2LA-01	BLCA	Neuronal	91.0905	210	129	6.48969	0.722559	117.124	92.876	0.95	0.72
TCGA-BT-A2LD-01	BLCA	Basal_squamous	103.81	137	140	8.97003	0.75253	6.81548	130.185	0.33	0.27
TCGA-BT-A3PH-01	BLCA	Luminal	117.067	550	74	4.13824	0.625818	479.305	70.6948	0.83	0.85
TCGA-BT-A3PJ-01	BLCA	Basal_squamous	103.305	622	147	9.11175	0.605819	152.469	469.531	0.51	0.4
TCGA-BT-A3PK-01	BLCA	Basal_squamous	127.402	482	32	7.16487	0.687029	68.0651	413.935	0.29	0.31
TCGA-BT-A42B-01	BLCA	BLCA	100.282	85	132	3.17837	0.493502	66.0985	18.9015	0.78	0.71
TCGA-BT-A42C-01	BLCA	Luminal_papillary	144.92	437	92	8.16014	0.717821	73.1643	363.836	0.65	0.55
TCGA-BT-A42E-01	BLCA	Basal_squamous	50.5972	216	81	3.65476	0.51455	37.9198	178.08	0.48	0.47
TCGA-C4-A0EZ-01	BLCA	Neuronal	88.9685	222	529	3.0012	0.500199	122.626	99.3742	1	0.96
TCGA-C4-A0F0-01	BLCA	Basal_squamous	144.724	116	85	4.83507	0.376097	36.4043	79.5957	0.56	0.52
TCGA-C4-A0F6-01	BLCA	Luminal	141.114	236	117	6.03259	0.614165	63.3774	172.623	0.68	0.54
TCGA-CF-A1HR-01	BLCA	Luminal_papillary	130.115	393	52	18.7249	0.767034	6.67783	386.322	0.4	0.4
TCGA-CF-A1HS-01	BLCA	Basal_squamous	139.604	351	165	13.0789	0.67302	10.2729	340.727	0.55	0.52
TCGA-CF-A27C-01	BLCA	Luminal_papillary	86.0758	198	87	4.09127	0.66406	164.27	33.7298	0.98	1
TCGA-CF-A3MF-01	BLCA	Luminal_papillary	131.979	48	48	10.4516	0.820841	4.79931	43.2007	0.77	0.74
TCGA-CF-A3MG-01	BLCA	Luminal_papillary	69.0884	181	70	5.20838	0.747428	68.4462	112.554	1	1
TCGA-CF-A3MH-01	BLCA	Luminal_papillary	97.4737	76	53	4.22237	0.512554	27.6524	48.3476	0.95	0.93
TCGA-CF-A3MI-01	BLCA	Luminal_papillary	80.04	100	117	6.18428	0.753704	29.3644	70.6356	0.79	0.77
TCGA-CF-A47S-01	BLCA	Luminal_papillary	52.475	40	12	3.03905	0.415524	15.4653	24.5347	0.95	0.96
TCGA-CF-A47T-01	BLCA	Luminal_papillary	72.3191	47	17	3	0.5	22.0987	24.9013	0.94	0.93
TCGA-CF-A47V-01	BLCA	Luminal_papillary	58.5543	92	82	2	0	81.8903	10.1097	0.93	0.95
TCGA-CF-A47W-01	BLCA	Luminal_papillary	50.2941	34	12	3.77107	0.228065	1.33402	32.666	0.41	0.39
TCGA-CF-A47X-01	BLCA	Luminal_papillary	61.0711	408	61	3.24155	0.264737	238.769	169.231	0.87	0.91
TCGA-CF-A47Y-01	BLCA	Luminal_papillary	71.5116	86	13	2.99314	0.496571	66.7679	19.2321	0.88	0.84
TCGA-CU-A0YN-01	BLCA	Basal_squamous	123.615	200	100	5.26125	0.588478	12.6031	187.397	0.4	0.36
TCGA-CU-A0YO-01	BLCA	Luminal_infiltrated	125.364	140	18	4.89499	0.721269	11.2433	128.757	0.33	0.28
TCGA-CU-A0YR-01	BLCA	Luminal_infiltrated	136.374	353	136	6.8687	0.529973	37.7277	315.272	0.47	0.36
TCGA-CU-A3KJ-01	BLCA	Basal_squamous	73.8469	294	199	4.13315	0.345348	104.652	189.348	0.74	0.69
TCGA-CU-A3QU-01	BLCA	Luminal_papillary	68.8548	124	106	2.97728	0.2112	103.608	20.3915	0.9	0.76
TCGA-CU-A3YL-01	BLCA	Luminal_papillary	63.9891	274	35	2.29943	0.0901112	271.02	2.97973	0.74	0.69
TCGA-DK-A1A3-01	BLCA	Luminal_infiltrated	118.698	756	130	5.868	0.626146	50.1545	705.845	0.42	0.37
TCGA-DK-A1A5-01	BLCA	Luminal_infiltrated	109.301	329	154	7.53947	0.528368	63.4416	265.558	0.59	0.54
TCGA-DK-A1A6-01	BLCA	Luminal_infiltrated	169.423	355	211	5.62223	0.510682	133.976	221.024	0.72	0.69
TCGA-DK-A1A7-01	BLCA	Luminal	97.4981	263	342	4.36702	0.624152	143.011	119.989	0.74	0.59
TCGA-DK-A1AA-01	BLCA	Luminal_papillary	79.4362	94	40	3	0.5	87.8076	6.19239	0.93	0.95
TCGA-DK-A1AB-01	BLCA	Basal_squamous	94.58	250	29	3.41722	0.512828	223.696	26.3035	0.56	0.56
TCGA-DK-A1AD-01	BLCA	Luminal	134.654	280	172	5.11431	0.586475	47.3464	232.654	0.73	0.54
TCGA-DK-A1AE-01	BLCA	Basal_squamous	161.71	145	102	6.62351	0.683653	78.7396	66.2604	0.83	0.82
TCGA-DK-A1AF-01	BLCA	Luminal_infiltrated	124.32	147	18	1.79601	0	146.204	0.796012	0.2	0.22
TCGA-DK-A1AG-01	BLCA	Luminal_papillary	117.08	162	53	4.41268	0.649977	115.689	46.3111	0.92	0.97
TCGA-DK-A2HX-01	BLCA	Luminal_infiltrated	106.259	147	112	10.7396	0.770948	8.64907	138.351	0.49	0.4
TCGA-DK-A2I1-01	BLCA	Luminal_infiltrated	96.7904	272	185	5.66144	0.547609	28.6525	243.348	0.58	0.54
TCGA-DK-A2I2-01	BLCA	Basal_squamous	96.931	145	57	6.8683	0.694494	8.78965	136.21	0.3	0.32
TCGA-DK-A2I6-01	BLCA	Basal_squamous	77.1855	345	227	5.63842	0.705183	157.33	187.67	0.54	0.3
TCGA-DK-A3IK-01	BLCA	Luminal	109.134	254	100	13.6332	0.412214	16.8124	237.188	0.5	0.36
TCGA-DK-A3IL-01	BLCA	Luminal	77.533	212	96	4.79576	0.613454	98.8413	113.159	0.73	0.7
TCGA-DK-A3IM-01	BLCA	Basal_squamous	97.5669	127	228	7.85411	0.762962	53.926	73.074	0.83	0.62
TCGA-DK-A3IN-01	BLCA	Basal_squamous	88.4843	477	90	6.71471	0.601917	25.9241	451.076	0.38	0.31
TCGA-DK-A3IQ-01	BLCA	Luminal_infiltrated	84.5021	241	75	2.72073	0.314235	195.225	45.7753	0.35	0.36
TCGA-DK-A3IS-01	BLCA	Luminal_papillary	88.2517	433	137	5.065	0.655206	378.589	54.4109	0.9	0.92
TCGA-DK-A3IT-01	BLCA	Luminal_infiltrated	90.1396	480	119	5.38992	0.673098	20.2804	459.72	0.46	0.4
TCGA-DK-A3IU-01	BLCA	Basal_squamous	95.9219	538	23	6.86796	0.660208	147.637	390.363	0.24	0.4
TCGA-DK-A3IV-01	BLCA	Luminal_papillary	90.8067	119	131	3.97298	0.615787	77.4865	41.5135	0.56	0.56
TCGA-DK-A3WW-01	BLCA	Basal_squamous	95.3375	1431	33	4.02425	0.60793	1409.59	21.4072	0.51	0.48
TCGA-DK-A3WX-01	BLCA	Basal_squamous	100	53	22	2	0	39.8553	13.1447	0.38	0.38
TCGA-DK-A3X1-01	BLCA	Luminal_papillary	97.9873	1027	142	5.01625	0.667611	73.0611	953.939	0.47	0.4
TCGA-DK-A3X2-01	BLCA	Luminal_papillary	116.672	174	136	5.41442	0.74986	80.2026	93.7974	0.92	1
TCGA-E5-A2PC-01	BLCA	Basal_squamous	74.5784	268	112	3.76626	0.540543	193.55	74.4499	0.79	0.75
TCGA-E7-A3X6-01	BLCA	Basal_squamous	80.3882	152	73	2.08624	0.0431189	139.614	12.3862	0.71	0.68
TCGA-E7-A3Y1-01	BLCA	Luminal_papillary	111.376	213	8	5.44065	0.640472	64.2495	148.75	0.82	0.84
TCGA-FD-A3B3-01	BLCA	Basal_squamous	95.7477	214	42	4.56973	0.520489	5.30438	208.696	0.21	0.19
TCGA-FD-A3B4-01	BLCA	Basal_squamous	68.3214	84	100	4.58682	0.468721	4.76732	79.2327	0.63	0.67
TCGA-FD-A3B5-01	BLCA	Basal_squamous	83.7884	189	102	5.97585	0.630326	66.8062	122.194	0.52	0.27
TCGA-FD-A3B6-01	BLCA	Basal_squamous	103.17	329	120	5.95109	0.754779	25.1035	303.896	0.42	0.38
TCGA-FD-A3B7-01	BLCA	Basal_squamous	95.901	101	59	6.41721	0.657613	10.9746	90.0254	0.27	0.26
TCGA-FD-A3B8-01	BLCA	Basal_squamous	141.141	92	17	2.28695	0.0977942	42.5177	49.4823	0.18	0.3
TCGA-FD-A3N5-01	BLCA	Basal_squamous	85.22	409	140	5.06512	0.578379	223.901	185.099	0.66	0.65
TCGA-FD-A3N6-01	BLCA	Basal_squamous	105.48	173	86	5.43545	0.729353	109.379	63.6206	0.83	0.82
TCGA-FD-A3NA-01	BLCA	Basal_squamous	88.8705	193	142	5.42284	0.737007	18.7592	174.241	0.43	0.45
TCGA-FD-A3SJ-01	BLCA	Luminal	87.433	291	225	5.22741	0.604602	42.6714	248.329	0.46	0.42
TCGA-FD-A3SL-01	BLCA	Luminal_infiltrated	89.5815	270	57	4.88671	0.673046	60.2682	209.732	0.42	0.51
TCGA-FD-A3SM-01	BLCA	Luminal_infiltrated	85.3403	238	47	3.10052	0.451873	223.642	14.3581	0.69	0.66
TCGA-FD-A3SN-01	BLCA	Basal_squamous	62.9895	476	56	3.76188	0.523878	456.286	19.7137	0.73	0.68
TCGA-FD-A3SO-01	BLCA	Basal_squamous	78.1135	414	47	3.02705	0.490412	384.99	29.0101	0.56	0.52
TCGA-FD-A3SP-01	BLCA	Basal_squamous	86.6519	158	41	3.18558	0.0969291	13.7929	144.207	0.32	0.22
TCGA-FD-A3SQ-01	BLCA	Luminal_infiltrated	84.4646	99	28	2.95022	0.47511	82.1101	16.8899	0.51	0.46
TCGA-FD-A3SR-01	BLCA	Luminal_infiltrated	84.7543	175	135	7.2334	0.645892	9.97552	165.024	0.58	0.6
TCGA-FD-A3SS-01	BLCA	Basal_squamous	96.113	593	83	3.19368	0.0591441	216.024	376.976	1	0.98
TCGA-FD-A43N-01	BLCA	Luminal	142.802	227	92	6.32418	0.658	80.2011	146.799	1	1
TCGA-FD-A43P-01	BLCA	Luminal_infiltrated	76.7293	495	136	4.09652	0.503644	44.3878	450.612	0.41	0.37
TCGA-FD-A43U-01	BLCA	Luminal_infiltrated	116.589	107	28	7.51874	0.714273	3.88481	103.115	0.2	0.19
TCGA-FD-A43X-01	BLCA	Luminal_papillary	96.5452	398	60	4.3179	0.377317	296.361	101.639	0.97	0.98
TCGA-FJ-A3Z7-01	BLCA	Neuronal	118.113	389	120	8.47344	0.62384	50.8082	338.192	0.54	0.6
TCGA-FJ-A3ZE-01	BLCA	Luminal_papillary	98.9	480	105	3.99622	0.332073	385.74	94.2595	0.96	0.93
TCGA-FJ-A3ZF-01	BLCA	Luminal_papillary	106.074	324	59	5.4942	0.494971	182.759	141.241	0.9	1
TCGA-FT-A3EE-01	BLCA	Basal_squamous	69.4803	152	58	4.05611	0.337975	36.3519	115.648	0.61	0.65
TCGA-G2-A2EF-01	BLCA	Basal_squamous	93	328	207	5.90055	0.654228	177.197	150.803	0.6	0.55
TCGA-G2-A2EJ-01	BLCA	Basal_squamous	78.8678	348	129	3.79936	0.470216	327.258	20.7419	0.61	0.65
TCGA-G2-A2EK-01	BLCA	Luminal_papillary	76.7222	90	77	3.00048	0.50008	71.1933	18.8067	0.54	0.48
TCGA-G2-A2EL-01	BLCA	Neuronal	74.2862	276	86	2.31814	0.136173	268.484	7.516	0.98	0.92
TCGA-G2-A2ES-01	BLCA	Basal_squamous	107.85	512	134	4.49661	0.494743	419.52	92.4801	0.55	0.51
TCGA-G2-A3IB-01	BLCA	Basal_squamous	83.9778	135	76	3.94508	0.610241	102.694	32.3065	0.92	0.93
TCGA-G2-A3IE-01	BLCA	Luminal_papillary	88.8504	468	89	3.88475	0.612666	314.516	153.484	0.69	0.66
TCGA-GC-A3BM-01	BLCA	Luminal_papillary	97.119	269	78	9.64584	0.654703	184.545	84.4548	0.87	0.65
TCGA-GC-A3I6-01	BLCA	Basal_squamous	78.4706	238	36	6.1909	0.744372	167.304	70.6962	0.73	0.64
TCGA-GC-A3OO-01	BLCA	Luminal_infiltrated	110.445	182	23	5.80593	0.587421	14.2949	167.705	0.28	0.18
TCGA-GC-A3RB-01	BLCA	Luminal_papillary	139.465	215	393	9.80768	0.808727	56.5844	158.416	0.85	0.82
TCGA-GC-A3RC-01	BLCA	Basal_squamous	79.3973	448	69	3.6578	0.349863	379.883	68.1166	0.69	0.62
TCGA-GC-A3RD-01	BLCA	Luminal_papillary	63.2162	111	76	5.28947	0.59931	16.7373	94.2627	0.71	0.73
TCGA-GC-A3WC-01	BLCA	Basal_squamous	97.8093	367	18	3.06857	0.0228581	38.3353	328.665	0.38	0.36
TCGA-GC-A3YS-01	BLCA	Basal_squamous	108.186	295	150	4.05369	0.336959	89.9614	205.039	0.47	0.53
TCGA-GD-A2C5-01	BLCA	Luminal	126.977	530	147	10.047	0.779198	38.5668	491.433	1	0.78
TCGA-GD-A3OQ-01	BLCA	Basal_squamous	107.153	275	29	6.05369	0.592484	17.2844	257.716	0.78	0.78
TCGA-GD-A3OS-01	BLCA	Neuronal	91.084	119	197	4.68461	0.601027	41.5914	77.4086	0.72	0.74
TCGA-GU-A42P-01	BLCA	Luminal_papillary	74.9719	320	59	3.12163	0.510352	105.367	214.633	0.78	0.72
TCGA-GU-A42Q-01	BLCA	Basal_squamous	60.9554	224	51	2.48788	0.176193	48.0751	175.925	0.45	0.46
TCGA-GU-A42R-01	BLCA	Luminal_papillary	123.952	207	116	7.40018	0.503747	36.5185	170.481	1	1
TCGA-GV-A3JV-01	BLCA	Luminal	98.2013	154	150	8.51091	0.756735	14.2355	139.764	0.67	0.46
TCGA-GV-A3JW-01	BLCA	Luminal_papillary	108.333	108	224	9.6429	0.814975	29.818	78.182	0.83	0.61
TCGA-GV-A3JX-01	BLCA	Luminal_papillary	108.209	368	90	3.46301	0.526569	193.475	174.525	0.9	0.89
TCGA-GV-A3JZ-01	BLCA	Neuronal	108.425	565	280	9.15582	0.634782	268.017	296.983	0.82	0.7
TCGA-GV-A3QF-01	BLCA	Luminal_papillary	84.5529	170	115	3.43748	0.522008	20.1757	149.824	0.55	0.45
TCGA-GV-A3QG-01	BLCA	Basal_squamous	110.56	116	32	5.45693	0.758373	3.03867	112.961	0.46	0.44
TCGA-GV-A3QH-01	BLCA	Luminal_papillary	114.593	226	159	8.1335	0.773791	106.851	119.149	0.48	0.4
TCGA-GV-A3QI-01	BLCA	Luminal_papillary	80.1511	569	359	3.04712	0.503141	418.17	150.83	0.95	0.84
TCGA-GV-A3QK-01	BLCA	Luminal_papillary	111.587	179	71	4.38919	0.628045	160.698	18.3016	0.7	0.65
TCGA-GV-A40E-01	BLCA	Basal_squamous	146.159	201	162	9.27839	0.779204	21.9009	179.099	0.34	0.24
TCGA-H4-A2HO-01	BLCA	Luminal_papillary	85.8761	113	217	2.26155	0.120048	86.86	26.14	0.64	0.68
TCGA-H4-A2HQ-01	BLCA	Luminal_papillary	115.553	550	202	7.28663	0.716635	104.355	445.645	0.8	0.64
TCGA-HQ-A2OE-01	BLCA	Luminal_papillary	78.7697	178	224	3.31958	0.482461	50.8739	127.126	0.8	0.63
TCGA-K4-A3WS-01	BLCA	Luminal_infiltrated	77.9192	334	51	4.88174	0.530138	12.8697	321.13	0.39	0.42
TCGA-K4-A3WU-01	BLCA	Luminal_infiltrated	119.592	267	50	6.3749	0.481424	1.97171	265.028	0.54	0.64
TCGA-K4-A3WV-01	BLCA	Neuronal	83.7824	170	394	4.30879	0.688871	47.2343	122.766	0.67	0.64
TCGA-A1-A0SD-01	BRCA	LumA	129	39	74	3.04655	0.0126994	3.26648	35.7335	0.51	0.51
TCGA-A1-A0SE-01	BRCA	LumA	85.8667	30	56	2.00205	0.0010261	25.197	4.80304	0.47	0.48
TCGA-A1-A0SF-01	BRCA	LumA	47.2586	58	61	4.37784	0.503342	2.43238	55.5676	0.44	0.37
TCGA-A1-A0SG-01	BRCA	LumA	39.561	41	47	2	0	37.6277	3.37226	0.68	0.67
TCGA-A1-A0SH-01	BRCA	LumA	106.681	119	63	3.40247	0.107963	1.85129	117.149	0.44	0.46
TCGA-A1-A0SI-01	BRCA	LumB	41.251	243	19	2.06594	0.0272574	45.4889	197.511	0.54	0.51
TCGA-A1-A0SJ-01	BRCA	LumA	124.048	42	280	3.59535	0.281533	12.5425	29.4575	0.61	0.61
TCGA-A1-A0SK-01	BRCA	Basal	130.212	184	164	3.00898	0.5	68.8765	115.123	0.95	0.93
TCGA-A1-A0SM-01	BRCA	BRCA	103.029	34	67	3	0.499283	2.00515	31.9948	0.59	0.58
TCGA-A1-A0SN-01	BRCA	LumB	58.4921	63	123	2.77137	0.317912	5.40811	57.5919	0.5	0.44
TCGA-A1-A0SO-01	BRCA	Basal	122.54	250	396	2.05664	0.0283202	143.967	106.033	0.78	1
TCGA-A1-A0SP-01	BRCA	Basal	80.6964	56	195	2.31121	0.130414	38.7866	17.2134	0.62	0.62
TCGA-A1-A0SQ-01	BRCA	LumA	61.2105	38	100	3.00679	0.486801	23.0142	14.9858	0.81	0.79
TCGA-A2-A04N-01	BRCA	LumA	130.382	55	23	1.45613	0	30.3689	24.6311	0.72	0.71
TCGA-A2-A04P-01	BRCA	Basal	167.795	146	291	2	0	51.2094	94.7906	0.6	0.51
TCGA-A2-A04Q-01	BRCA	Basal	104.073	41	36	3.04156	0.445756	1.65813	39.3419	0.2	0.25
TCGA-A2-A04R-01	BRCA	LumB	76.9688	96	108	2	0	95.7584	0.241646	0.88	0.88
TCGA-A2-A04T-01	BRCA	Basal	200.317	120	256	4.52904	0.354511	37.0782	82.9218	0.61	0.45
TCGA-A2-A04V-01	BRCA	LumA	71.1136	44	116	2.97419	0.487097	35.6929	8.30711	0.85	0.81
TCGA-A2-A04W-01	BRCA	Her2	88.7727	154	231	5.61118	0.476605	5.44234	148.558	0.29	0.26
TCGA-A2-A04X-01	BRCA	Her2	119.208	48	154	3.31642	0.526668	0	48	0.59	0.54
TCGA-A2-A04Y-01	BRCA	LumB	103.77	61	199	3.24645	0.280018	5.5055	55.4945	0.6	0.6
TCGA-A2-A0CK-01	BRCA	LumA	38.1081	37	30	1	0	37	0	0.52	0.53
TCGA-A2-A0CL-01	BRCA	Normal	110.559	59	156	5.78037	0.626135	2.04874	56.9513	0.22	0.2
TCGA-A2-A0CM-01	BRCA	Basal	120.514	72	180	2.21575	0.0219356	16.0551	55.9449	0.37	0.26
TCGA-A2-A0CO-01	BRCA	BRCA	44.3125	48	26	2	0	24.6305	23.3695	0.63	0.56
TCGA-A2-A0CP-01	BRCA	LumA	124.459	85	58	3.98903	0	15.1901	69.8099	0.47	0.46
TCGA-A2-A0CQ-01	BRCA	LumA	75.4237	59	18	2	0	38.8433	20.1567	0.81	0.78
TCGA-A2-A0CS-01	BRCA	LumA	175.615	52	33	3.05708	0.498222	12.2304	39.7696	0.55	0.64
TCGA-A2-A0CT-01	BRCA	LumA	130.059	102	128	5.39837	0.0516545	49.6164	52.3836	0.8	0.67
TCGA-A2-A0CU-01	BRCA	LumA	108.623	53	109	5.49553	0.586109	6.0262	46.9738	0.57	0.58
TCGA-A2-A0CV-01	BRCA	LumA	108.84	25	30	2.24411	0.00834396	2.46514	22.5349	0.46	0.48
TCGA-A2-A0CW-01	BRCA	LumB	121.047	86	294	5.67087	0.545038	19.5966	66.4034	0.58	0.45
TCGA-A2-A0CX-01	BRCA	Her2	148.615	309	141	3.05643	0.508812	14.7048	294.295	0.45	0.45
TCGA-A2-A0D0-01	BRCA	Basal	177.695	105	404	4.08162	0.348292	4.93332	100.067	0.69	0.62
TCGA-A2-A0D1-01	BRCA	Her2	145.769	78	238	5.55721	0.0316678	52.7776	25.2224	0.76	0.68
TCGA-A2-A0D2-01	BRCA	Basal	143.519	108	159	4.0432	0.612519	105.375	2.62502	0.53	0.48
TCGA-A2-A0D3-01	BRCA	LumA	141.514	35	26	4.54246	0.486861	2.72753	32.2725	0.7	0.68
TCGA-A2-A0D4-01	BRCA	LumB	129.189	37	175	3.64292	0.454491	9.97228	27.0277	0.72	0.55
TCGA-A2-A0EM-01	BRCA	LumA	193.5	34	20	3	0.5	2.07179	31.9282	0.73	0.75
TCGA-A2-A0EN-01	BRCA	LumA	118.744	43	20	2.92986	0.441419	1.16917	41.8308	0.4	0.39
TCGA-A2-A0EO-01	BRCA	LumA	134.833	48	40	4.85093	0.487608	3.61626	44.3837	0.47	0.39
TCGA-A2-A0EQ-01	BRCA	Her2	106.902	164	112	6.68729	0.672585	8.99079	155.009	0.37	0.33
TCGA-A2-A0ER-01	BRCA	LumA	87.7949	39	80	2	0	33.4493	5.55067	0.77	0.76
TCGA-A2-A0ET-01	BRCA	LumA	181.962	52	67	3.88943	0.519777	27.2655	24.7345	0.82	0.86
TCGA-A2-A0EU-01	BRCA	LumA	114.118	51	63	3.04884	0.503697	6.33193	44.6681	0.66	0.44
TCGA-A2-A0EV-01	BRCA	LumA	111.215	79	79	3.95818	0.33937	7.35807	71.6419	0.45	0.4
TCGA-A2-A0EW-01	BRCA	LumA	247.526	19	53	1	0	19	0	0.46	0.43
TCGA-A2-A0EX-01	BRCA	LumA	88.0333	30	120	2.66451	0.0939459	13.9578	16.0422	0.62	0.6
TCGA-A2-A0EY-01	BRCA	LumB	102.593	273	207	3.51816	0.494745	32.6766	240.323	0.51	0.47
TCGA-A2-A0ST-01	BRCA	Basal	63.7027	37	42	2.22374	0.0386425	3.68246	33.3175	0.17	0.21
TCGA-A2-A0SU-01	BRCA	LumA	104.114	35	48	3.18826	0.417993	1.99002	33.01	0.55	0.52
TCGA-A2-A0SV-01	BRCA	LumB	97.74	50	111	2.03889	0	36.0258	13.9742	0.63	0.66
TCGA-A2-A0SW-01	BRCA	LumB	102.377	69	93	2.44089	0.0764655	3.01362	65.9864	0.52	0.51
TCGA-A2-A0SX-01	BRCA	Basal	90.1628	43	122	3	0	3.80468	39.1953	0.57	0.51
TCGA-A2-A0SY-01	BRCA	LumA	131.709	148	77	3	0.5	135.686	12.3143	0.65	0.67
TCGA-A2-A0T0-01	BRCA	Basal	105.347	219	151	2.06153	0.0307662	148.713	70.2873	0.57	0.53
TCGA-A2-A0T1-01	BRCA	Her2	104.556	27	155	4.05756	0.536403	1.11778	25.8822	0.19	0.21
TCGA-A2-A0T2-01	BRCA	Basal	151.15	60	207	4.34392	0	6.16441	53.8356	0.69	0.75
TCGA-A2-A0T3-01	BRCA	LumB	161.167	54	148	5.17015	0.638627	13.295	40.705	0.51	0.29
TCGA-A2-A0T4-01	BRCA	LumA	89.881	42	70	3.67693	0.370613	4.39816	37.6018	0.49	0.5
TCGA-A2-A0T5-01	BRCA	LumA	146.435	1468	33	2.0343	0.00563011	254.259	1213.74	0.61	0.61
TCGA-A2-A0T6-01	BRCA	LumA	64.5118	127	24	2.07118	0.0355906	11.5996	115.4	0.55	0.57
TCGA-A2-A0T7-01	BRCA	LumA	73.1212	33	84	2.10069	0.0251733	22.031	10.969	0.49	0.44
TCGA-A2-A0YC-01	BRCA	LumA	78.8846	26	54	2	0	23	3	0.66	0.64
TCGA-A2-A0YD-01	BRCA	LumA	40.8163	98	19	3.226	0.477909	36.1792	61.8208	0.5	0.47
TCGA-A2-A0YE-01	BRCA	Basal	161.148	61	150	3	0.5	34.9355	26.0645	0.66	0.88
TCGA-A2-A0YF-01	BRCA	LumA	95.9744	39	59	3.21761	0.0647923	4.05845	34.9415	0.8	0.82
TCGA-A2-A0YH-01	BRCA	LumB	56.5054	93	50	7.76581	0.686886	2.09627	90.9037	0.44	0.36
TCGA-A2-A0YI-01	BRCA	LumA	72.7895	19	33	2	0	4.86204	14.138	0.44	0.41
TCGA-A2-A0YJ-01	BRCA	Basal	128.622	82	145	4.1658	0.388183	14.2752	67.7248	0.55	0.85
TCGA-A2-A0YK-01	BRCA	Normal	108.438	329	20	1	0	329	0	0.36	0.37
TCGA-A2-A0YL-01	BRCA	LumA	76.4348	23	21	2	0	21.1236	1.87644	0.33	0.33
TCGA-A2-A0YM-01	BRCA	Basal	102.402	107	207	3.13459	0.512121	12.6649	94.3351	0.58	0.5
TCGA-A2-A0YT-01	BRCA	LumB	76.7969	64	160	1	0	64	0	0.59	0.5
TCGA-A2-A1FV-01	BRCA	LumA	63.283	53	141	2.34248	0	30.1621	22.8379	0.9	0.86
TCGA-A2-A1FW-01	BRCA	LumB	135.042	95	364	4.40968	0.620073	17.8034	77.1966	0.85	0.71
TCGA-A2-A1FX-01	BRCA	LumB	38.6	25	95	2.66967	0.273051	4.92223	20.0778	0.72	0.64
TCGA-A2-A1FZ-01	BRCA	LumA	28.6579	38	36	1.4936	0	37.5064	0.493603	0.48	0.5
TCGA-A2-A1G0-01	BRCA	LumA	64.5897	39	38	3.04252	0.396371	21.0366	17.9634	0.5	0.47
TCGA-A2-A1G1-01	BRCA	Basal	43.0417	48	90	3.00686	0.496348	7.97347	40.0265	0.42	0.38
TCGA-A2-A1G4-01	BRCA	LumB	91.9833	60	82	4.09275	0.353638	21.1785	38.8215	0.78	0.77
TCGA-A2-A259-01	BRCA	LumA	85.4828	29	23	2	0	1	28	0.44	0.43
TCGA-A2-A25A-01	BRCA	Normal	98.3806	134	19	2	0	133	1	0.39	0.37
TCGA-A2-A25C-01	BRCA	LumB	41.3784	37	107	3.02732	0.40588	22.7387	14.2613	0.65	0.68
TCGA-A2-A25E-01	BRCA	LumB	49.3026	76	93	2.52031	0.260153	71.8922	4.10784	0.69	0.62
TCGA-A2-A25F-01	BRCA	Basal	37.8696	23	17	2.40185	0.133926	12.7101	10.2899	0.25	0.27
TCGA-A2-A3KC-01	BRCA	BRCA	38.12	50	34	1.99829	0	13.0826	36.9174	0.5	0.52
TCGA-A2-A3KD-01	BRCA	LumA	38.6364	22	34	2.05959	0.0297964	5.83733	16.1627	0.5	0.49
TCGA-A2-A3XS-01	BRCA	BRCA	57.6471	51	149	2.93814	0.45494	15.2704	35.7296	0.41	0.33
TCGA-A2-A3XT-01	BRCA	Basal	61.8496	133	94	3.18696	0.504027	18.3408	114.659	0.39	0.31
TCGA-A2-A3XU-01	BRCA	Basal	48	33	121	2.57831	0.258878	23.9979	9.00205	0.9	0.86
TCGA-A2-A3XV-01	BRCA	Her2	68.3478	69	60	2.6216	0.0193299	9.04577	59.9542	0.65	0.65
TCGA-A2-A3XW-01	BRCA	Normal	35.3333	18	31	2.03065	0.0153252	6.13407	11.8659	1	1
TCGA-A2-A3XX-01	BRCA	Basal	71.6038	53	104	3.01184	0.498026	13.415	39.585	0.54	0.58
TCGA-A2-A3XY-01	BRCA	BRCA	57.4568	81	65	1.98776	0.0114994	6.57488	74.4251	0.35	0.41
TCGA-A2-A3XZ-01	BRCA	Her2	53.2769	65	55	1.37571	0	40.8137	24.1863	0.27	0.27
TCGA-A2-A3Y0-01	BRCA	Basal	80.5578	251	131	1	0	251	0	0.46	0.42
TCGA-A7-A0CD-01	BRCA	LumA	116	42	46	3.07165	0.275007	30.8017	11.1983	0.84	0.82
TCGA-A7-A0CE-01	BRCA	Basal	116.727	139	147	5.48804	0.545348	22.4044	116.596	0.73	0.66
TCGA-A7-A0CG-01	BRCA	LumA	184.761	46	81	3.01655	0.00473066	2.41767	43.5823	0.39	0.38
TCGA-A7-A0CH-01	BRCA	LumA	91.6222	45	33	3.36283	0.362991	11.9355	33.0645	0.78	0.78
TCGA-A7-A0CJ-01	BRCA	LumB	139.543	70	261	5.29691	0.613326	30.0441	39.9559	0.81	0.83
TCGA-A7-A0DA-01	BRCA	Basal	259.826	172	190	3.03826	0.5	20.7695	151.231	0.54	0.39
TCGA-A7-A0DB-01	BRCA	LumA	65.0408	98	32	7.21105	0.398193	11.211	86.789	0.61	0.58
TCGA-A7-A13D-01	BRCA	Basal	182.25	156	339	3.37601	0.14723	44.7638	111.236	0.55	0.33
TCGA-A7-A13E-01	BRCA	Basal	160.789	199	126	4.14683	0.0667879	89.6948	109.305	0.83	1
TCGA-A7-A13F-01	BRCA	LumB	173.776	49	136	4.143	0.661638	12.9178	36.0822	0.65	0.71
TCGA-A7-A13G-01	BRCA	LumA	71.9737	38	70	3	0.493381	33.0197	4.98029	0.87	0.88
TCGA-A7-A13H-01	BRCA	BRCA	33.2857	35	53	2	0	34	1	0.44	0.44
TCGA-A7-A26E-01	BRCA	LumA	49.125	64	38	2	0	46.5205	17.4795	0.73	0.72
TCGA-A7-A26G-01	BRCA	Basal	49.4578	83	47	2	0	82.7161	0.283877	0.39	0.32
TCGA-A7-A26H-01	BRCA	LumA	42.0507	138	37	2.38263	0.133131	18.5887	119.411	0.62	0.54
TCGA-A7-A26I-01	BRCA	Basal	57.5682	44	129	2	0	10.0611	33.9389	0.54	0.42
TCGA-A7-A26J-01	BRCA	LumA	34.9235	170	64	2.14415	0.000761695	17.3282	152.672	0.7	0.57
TCGA-A7-A2KD-01	BRCA	LumB	76.0154	65	195	2.88382	0.419629	13.5586	51.4414	0.55	0.47
TCGA-A7-A3IY-01	BRCA	BRCA	52	39	10	2	0	38	1	0.43	0.41
TCGA-A7-A3IZ-01	BRCA	BRCA	42.3841	151	77	2	0	88.1523	62.8477	0.9	0.92
TCGA-A7-A3J0-01	BRCA	BRCA	37.58	100	23	2	0	32.6679	67.3321	0.87	0.81
TCGA-A7-A3J1-01	BRCA	BRCA	35.2051	39	26	2	0	38.5507	0.449328	0.55	0.51
TCGA-A7-A3RF-01	BRCA	LumA	36.6905	84	16	2	0	29.6765	54.3235	0.83	0.81
TCGA-A7-A425-01	BRCA	LumA	30.1176	51	56	1.42237	0	32.5724	18.4276	0.47	0.42
TCGA-A7-A426-01	BRCA	BRCA	37.9412	51	19	1	0	51	0	0.44	0.41
TCGA-A7-A56D-01	BRCA	LumA	82.1865	193	210	2.41058	0	45.7665	147.233	0.64	0.65
TCGA-A7-A5ZV-01	BRCA	Basal	55.7098	255	466	2.26149	0.00521776	159.606	95.3943	0.77	0.69
TCGA-A7-A5ZW-01	BRCA	LumA	51.2973	37	27	2.03133	0.0156646	35.9607	1.03933	0.57	0.56
TCGA-A7-A5ZX-01	BRCA	LumA	44.7895	38	22	2.44514	0.161871	18.507	19.493	0.24	0.32
TCGA-A8-A06N-01	BRCA	LumB	122.541	61	63	5.90914	0.606754	9.95277	51.0472	0.83	0.75
TCGA-A8-A06O-01	BRCA	LumB	97.0513	78	93	3.23455	0.502322	11.3999	66.6001	0.64	0.49
TCGA-A8-A06P-01	BRCA	LumA	79.5306	49	21	4.51324	0.313516	3.9529	45.0471	0.65	0.67
TCGA-A8-A06Q-01	BRCA	LumB	101.375	275	371	2.84131	0.168495	143.368	131.632	0.79	0.68
TCGA-A8-A06R-01	BRCA	LumB	153.103	87	664	4.26855	0.0447389	18.8106	68.1894	0.57	0.54
TCGA-A8-A06T-01	BRCA	LumA	135.538	39	86	3	0.5	3.11111	35.8889	0.68	0.66
TCGA-A8-A06U-01	BRCA	LumA	108.354	96	499	3.45649	0.259096	16.2124	79.7876	0.67	0.65
TCGA-A8-A06X-01	BRCA	LumB	142.825	252	254	4	0.333333	44.1887	207.811	0.58	0.57
TCGA-A8-A06Y-01	BRCA	LumA	112.132	38	46	3	0.135425	32.3862	5.61384	0.92	0.9
TCGA-A8-A06Z-01	BRCA	LumB	163.912	80	228	6.6021	0.548058	10.6877	69.3123	0.83	0.62
TCGA-A8-A075-01	BRCA	LumB	135.95	100	129	3.39178	0.486678	8.17379	91.8262	0.52	0.39
TCGA-A8-A076-01	BRCA	LumB	127.73	74	131	3.09306	0.5	9.1942	64.8058	0.58	0.58
TCGA-A8-A07B-01	BRCA	LumA	149.622	82	172	2.94581	0.195727	52.4941	29.5059	0.74	0.76
TCGA-A8-A07F-01	BRCA	LumA	81.5789	38	48	3.10571	0.510803	15.2959	22.7041	0.68	0.69
TCGA-A8-A07G-01	BRCA	LumA	154.179	56	95	3.94244	0.336446	4.92977	51.0702	0.48	0.46
TCGA-A8-A07I-01	BRCA	Her2	116.5	58	263	2	0	52.0814	5.91855	0.71	0.68
TCGA-A8-A07J-01	BRCA	LumA	98.76	50	55	2.42099	0.187645	36.6642	13.3358	0.6	0.65
TCGA-A8-A07L-01	BRCA	LumB	173.053	114	244	4.83808	0.644384	78.4338	35.5662	0.81	0.77
TCGA-A8-A07O-01	BRCA	Basal	110.246	57	223	2.40105	0.18091	49.1249	7.87509	0.53	0.59
TCGA-A8-A07P-01	BRCA	LumA	87.3333	63	97	2.01038	0	55.6471	7.35286	0.78	0.75
TCGA-A8-A07R-01	BRCA	BRCA	168.535	484	187	3.93548	0.0184992	127.612	356.388	0.77	0.66
TCGA-A8-A07W-01	BRCA	LumB	183.743	109	171	5.22944	0.587865	16.8259	92.1741	0.67	0.74
TCGA-A8-A07Z-01	BRCA	LumA	145.148	27	61	2.01831	0.00316036	16.166	10.834	0.88	0.83
TCGA-A8-A081-01	BRCA	LumB	175.421	107	198	3.67066	0.45939	19.865	87.135	0.69	0.75
TCGA-A8-A082-01	BRCA	LumB	112.387	31	54	2.26893	0.106826	26	5	0.79	0.76
TCGA-A8-A083-01	BRCA	LumA	149.781	32	33	2.05402	0	25.498	6.50202	0.77	0.83
TCGA-A8-A084-01	BRCA	BRCA	168.522	90	82	2.38296	0.0506004	65.8929	24.1071	0.78	0.81
TCGA-A8-A085-01	BRCA	BRCA	140.816	87	119	3.00391	0.42781	68.5035	18.4965	0.84	0.79
TCGA-A8-A086-01	BRCA	LumA	105.967	30	63	2.83454	0	2.5547	27.4453	0.73	0.76
TCGA-A8-A08A-01	BRCA	LumA	114.579	38	29	3.01114	0.480737	22.2699	15.7301	0.68	0.67
TCGA-A8-A08B-01	BRCA	Her2	115.78	50	207	4.00801	0.333667	7.97416	42.0258	0.66	0.6
TCGA-A8-A08F-01	BRCA	BRCA	177.071	154	249	7.54778	0.63904	5.14587	148.854	0.61	0.42
TCGA-A8-A08G-01	BRCA	LumB	172.536	56	225	4.0267	0.666667	11.4302	44.5698	0.69	0.76
TCGA-A8-A08H-01	BRCA	Normal	77.9189	74	24	4.56896	0.446334	25.3307	48.6693	0.18	0.17
TCGA-A8-A08I-01	BRCA	LumB	185.333	51	268	3.04203	0.50493	15.7806	35.2194	0.65	0.61
TCGA-A8-A08J-01	BRCA	Her2	140.818	44	309	3.57746	0.596243	7.97807	36.0219	0.62	0.61
TCGA-A8-A08L-01	BRCA	Her2	156.753	275	166	3.69239	0.246615	203.549	71.4507	0.75	0.7
TCGA-A8-A08O-01	BRCA	LumA	98.7941	34	211	2	0	17.1128	16.8872	0.75	0.66
TCGA-A8-A08R-01	BRCA	Basal	145.768	228	154	4.00716	0.334753	38.5588	189.441	0.49	0.53
TCGA-A8-A08T-01	BRCA	LumA	143.451	51	129	3.664	0.389334	12.3825	38.6175	0.78	0.71
TCGA-A8-A08X-01	BRCA	Her2	110.038	26	115	3.22909	0.355668	7.77034	18.2297	0.34	0.3
TCGA-A8-A08Z-01	BRCA	LumA	117.395	43	37	2.07166	0.0333849	29.0447	13.9553	0.62	0.62
TCGA-A8-A090-01	BRCA	LumA	133.744	43	88	4.78365	0.52849	5.02363	37.9764	0.59	0.54
TCGA-A8-A091-01	BRCA	LumA	82.878	41	114	4.23175	0.674683	10.5169	30.4831	0.75	0.86
TCGA-A8-A092-01	BRCA	LumB	159.307	101	59	4	0.333333	25.0435	75.9565	0.71	0.46
TCGA-A8-A093-01	BRCA	LumA	134.734	124	82	3.32077	0.328373	78.8549	45.1451	0.78	0.77
TCGA-A8-A094-01	BRCA	Her2	126.755	241	158	2.08766	0.0438312	193.536	47.4639	0.58	0.53
TCGA-A8-A095-01	BRCA	LumB	189.065	185	13	4.50996	0.526285	8.95569	176.044	0.65	0.6
TCGA-A8-A096-01	BRCA	LumB	136.209	43	9	2.03522	0.0176082	38.1018	4.89824	0.65	0.66
TCGA-A8-A097-01	BRCA	LumA	93.9139	151	175	4.4782	0.44207	17.372	133.628	0.53	0.43
TCGA-A8-A099-01	BRCA	LumA	111.314	35	44	2	0	26.7015	8.29845	0.87	0.82
TCGA-A8-A09A-01	BRCA	LumA	131.139	166	93	4.422	0.645842	2.6986	163.301	0.37	0.35
TCGA-A8-A09B-01	BRCA	LumA	104.481	54	39	3.21616	0.488151	18.5013	35.4987	0.69	0.78
TCGA-A8-A09C-01	BRCA	LumB	154.857	35	183	3.16149	0.159783	20.0447	14.9553	0.86	0.77
TCGA-A8-A09D-01	BRCA	LumA	142.983	59	278	4.82148	0.476192	9.44512	49.5549	0.57	0.52
TCGA-A8-A09E-01	BRCA	BRCA	87.9846	65	117	4.81341	0.619776	28.779	36.221	0.8	0.81
TCGA-A8-A09G-01	BRCA	Her2	186.136	338	95	2.74595	0.0743015	257.585	80.4155	0.62	0.59
TCGA-A8-A09I-01	BRCA	LumB	122.976	167	239	3.2786	0.505578	19.6728	147.327	0.6	0.55
TCGA-A8-A09M-01	BRCA	LumB	184.036	140	86	3.27078	0.097004	27.8397	112.16	0.78	0.79
TCGA-A8-A09N-01	BRCA	LumB	103.404	104	293	2.19539	0.0806327	88.2269	15.7731	0.83	0.9
TCGA-A8-A09Q-01	BRCA	LumB	168.581	129	385	2.70879	0.177198	120.166	8.83351	0.5	0.42
TCGA-A8-A09R-01	BRCA	LumB	124.481	77	93	3.8823	0.533171	6.55751	70.4425	0.52	0.49
TCGA-A8-A09T-01	BRCA	LumA	113.733	30	42	2	0	27.0237	2.97633	0.63	0.67
TCGA-A8-A09V-01	BRCA	LumA	166.667	33	32	3	0	17.0466	15.9534	0.83	0.8
TCGA-A8-A09W-01	BRCA	LumB	126.35	100	118	3.2323	0.463817	75.8295	24.1705	0.73	0.71
TCGA-A8-A09X-01	BRCA	Her2	150.339	62	46	3.30474	0.46114	3.09342	58.9066	0.31	0.31
TCGA-A8-A09Z-01	BRCA	LumB	125.92	1720	28	4.10683	0.337785	146.232	1573.77	0.85	0.85
TCGA-A8-A0A1-01	BRCA	LumA	153.396	48	44	3.02087	0.00695609	3.14357	44.8564	0.62	0.64
TCGA-A8-A0A2-01	BRCA	LumA	141.825	40	58	2.12469	0.0462975	21.7249	18.2751	0.65	0.63
TCGA-A8-A0A4-01	BRCA	LumA	109.167	42	82	2	0	9.28532	32.7147	0.63	0.67
TCGA-A8-A0A7-01	BRCA	Her2	192.778	189	56	4.01609	0.662708	3.72035	185.28	0.22	0.19
TCGA-A8-A0A9-01	BRCA	LumA	91.6	60	85	3.05968	0.288075	50.4528	9.54723	0.75	0.66
TCGA-A8-A0AB-01	BRCA	LumA	126.633	30	78	3.10432	0.256075	20.7868	9.21319	0.82	0.75
TCGA-A8-A0AD-01	BRCA	LumA	63.8889	45	292	3	0.5	26.8907	18.1093	0.76	0.78
TCGA-AC-A23C-01	BRCA	LumA	48.9771	131	154	2.06011	0.00849699	3.96105	127.039	0.48	0.45
TCGA-AC-A23E-01	BRCA	LumA	47.72	25	39	1	0	25	0	0.5	0.45
TCGA-AC-A23G-01	BRCA	BRCA	46.4194	31	24	3.25153	0.409736	2.0489	28.9511	0.22	0.21
TCGA-AC-A2B8-01	BRCA	LumA	42.2273	132	29	2.39003	0.10216	106.963	25.0366	0.53	0.51
TCGA-AC-A2BK-01	BRCA	Basal	63.3165	139	184	2.69394	0.22399	69.7061	69.2939	0.86	0.62
TCGA-AC-A2BM-01	BRCA	LumB	35.1707	41	195	5.98422	0.73946	1.37715	39.6229	0.57	0.53
TCGA-AC-A2FB-01	BRCA	LumA	27.5652	23	46	1	0	23	0	0.23	0.2
TCGA-AC-A2FE-01	BRCA	BRCA	49.2203	59	87	2.39052	0.169959	2.12075	56.8793	0.37	0.37
TCGA-AC-A2FF-01	BRCA	LumA	34.6842	19	32	2	0	1.72704	17.273	0.23	0.29
TCGA-AC-A2FG-01	BRCA	LumA	35.9492	59	33	1.6288	0	58.8763	0.123672	0.56	0.52
TCGA-AC-A2FM-01	BRCA	BRCA	44.1111	81	135	2.36388	0.163282	30.2627	50.7373	0.79	0.7
TCGA-AC-A2FO-01	BRCA	LumA	65.0312	32	55	1.74759	0	8.28641	23.7136	0.38	0.35
TCGA-AC-A2QH-01	BRCA	Basal	36.3012	83	246	2.07165	0.0284456	33.5808	49.4192	0.81	0.81
TCGA-AC-A2QI-01	BRCA	BRCA	52.4672	122	28	2.1233	0.187216	76.6936	45.3064	0.58	0.51
TCGA-AC-A2QJ-01	BRCA	BRCA	45.31	100	54	3.28829	0.191688	53.2347	46.7653	0.44	0.43
TCGA-AC-A3BB-01	BRCA	BRCA	39.9198	162	27	5.03975	0.544284	55.7194	106.281	0.26	0.26
TCGA-AC-A3EH-01	BRCA	BRCA	44.2469	81	63	2.26486	0	32.6392	48.3608	0.7	0.71
TCGA-AC-A3HN-01	BRCA	LumA	42.4286	28	32	2	0	27	1	0.46	0.43
TCGA-AC-A3OD-01	BRCA	LumA	85.8	20	86	2	0	20	0	0.4	0.4
TCGA-AC-A3QP-01	BRCA	LumA	44.0976	41	24	2	0	40	1	0.44	0.44
TCGA-AC-A3TM-01	BRCA	BRCA	48.6053	114	63	2	0	108.94	5.0596	0.64	0.65
TCGA-AC-A3W5-01	BRCA	Her2	50.8	200	127	4.19067	0.558706	13.8898	186.11	0.48	0.45
TCGA-AC-A3W6-01	BRCA	BRCA	42.7444	313	17	1.99999	0	312.607	0.39304	0.36	0.37
TCGA-AC-A3W7-01	BRCA	BRCA	63.1667	108	36	2.20454	0.102268	60.4958	47.5042	0.59	0.57
TCGA-AC-A3YI-01	BRCA	Normal	49.1562	32	26	1	0	32	0	0.58	0.47
TCGA-AC-A3YJ-01	BRCA	LumA	47.9608	51	22	2.40148	0.168509	20.7357	30.2643	0.73	0.69
TCGA-AC-A5EH-01	BRCA	Her2	51.2829	205	141	1	0	205	0	0.42	0.44
TCGA-AC-A5EI-01	BRCA	BRCA	53.5294	34	40	2.34545	0	13.5553	20.4447	0.5	0.47
TCGA-AC-A5XS-01	BRCA	LumA	42.1911	717	34	3.58337	0.408069	10.7231	706.277	0.48	0.46
TCGA-AC-A5XU-01	BRCA	LumA	50.551	98	352	3.42504	0.509611	15.7489	82.2511	0.53	0.54
TCGA-AC-A62X-01	BRCA	Basal	63.1034	87	101	3.02626	0.5	25.588	61.412	0.79	0.88
TCGA-AC-A62Y-01	BRCA	LumA	48.2111	90	39	2.58816	0.260052	9.34896	80.651	0.55	0.49
TCGA-AN-A03X-01	BRCA	LumA	129.784	51	76	2.23675	0	12.5353	38.4647	0.55	0.56
TCGA-AN-A03Y-01	BRCA	LumB	175.865	37	106	2.60792	0	31.8282	5.17184	0.68	0.62
TCGA-AN-A041-01	BRCA	LumA	309.371	35	128	5.84257	0.698273	4.2336	30.7664	0.59	0.54
TCGA-AN-A049-01	BRCA	LumA	217.895	38	130	3.60213	0.193343	6.80159	31.1984	0.7	0.68
TCGA-AN-A04A-01	BRCA	LumA	137.976	41	150	5.02715	0.554622	6.35663	34.6434	0.55	0.55
TCGA-AN-A04C-01	BRCA	Her2	131.356	90	245	4.14168	0.339237	13.0218	76.9782	0.64	0.48
TCGA-AN-A04D-01	BRCA	Basal	149.967	120	116	3	0.5	87.1812	32.8188	0.91	0.78
TCGA-AN-A0AJ-01	BRCA	LumB	213.67	103	322	5.70088	0.632435	16.3792	86.6208	0.64	0.56
TCGA-AN-A0AL-01	BRCA	Basal	128.462	104	107	2.39754	0.121195	84.2723	19.7277	0.78	0.83
TCGA-AN-A0AR-01	BRCA	Basal	139.373	158	398	4.02768	0.398952	125.399	32.601	0.92	1
TCGA-AN-A0AS-01	BRCA	LumA	97.0889	45	139	2.75575	0.0574966	10.3166	34.6834	0.56	0.49
TCGA-AN-A0AT-01	BRCA	Basal	188.242	132	291	2	0	106.377	25.6232	0.65	0.66
TCGA-AN-A0FD-01	BRCA	LumA	125.638	47	181	2.50337	1.68855e-05	34.8828	12.1172	0.76	0.72
TCGA-AN-A0FF-01	BRCA	LumB	105.125	32	41	3.15808	0.410192	11.1306	20.8694	0.74	0.72
TCGA-AN-A0FJ-01	BRCA	Basal	118.028	108	435	2.02808	0	82.2	25.8	0.81	0.78
TCGA-AN-A0FK-01	BRCA	LumA	110.5	48	38	3.01113	0.501854	34.0631	13.9369	0.7	0.71
TCGA-AN-A0FL-01	BRCA	Basal	102.159	208	365	4.01515	0.337077	63.9297	144.07	0.94	1
TCGA-AN-A0FN-01	BRCA	LumA	84.9574	47	16	3	0.5	17.9361	29.0639	0.18	0.21
TCGA-AN-A0FT-01	BRCA	LumA	114.441	111	350	2.04936	0	43.147	67.853	0.62	0.55
TCGA-AN-A0FV-01	BRCA	Her2	177.764	106	125	3.0673	0.052967	5.56405	100.436	0.55	0.53
TCGA-AN-A0FW-01	BRCA	LumA	133.899	138	115	8.79999	0.672623	8.49695	129.503	0.66	0.5
TCGA-AN-A0FX-01	BRCA	Basal	88.8166	169	187	2.54253	0.217303	51.6296	117.37	0.51	0.63
TCGA-AN-A0FY-01	BRCA	LumB	118.544	79	201	3.992	0.341486	16.0412	62.9588	0.74	0.64
TCGA-AN-A0XL-01	BRCA	LumA	109.846	39	25	4.00379	0.659398	2.07463	36.9254	0.52	0.46
TCGA-AN-A0XN-01	BRCA	LumA	115.386	153	277	2.9348	0.434876	12.2145	140.785	0.47	0.39
TCGA-AN-A0XO-01	BRCA	LumA	88.15	60	56	3.41523	0.140665	8.24954	51.7505	0.67	0.67
TCGA-AN-A0XP-01	BRCA	LumA	146.081	37	38	4.38672	0.680866	4.10166	32.8983	0.57	0.55
TCGA-AN-A0XR-01	BRCA	LumB	210.904	52	87	3.00965	0.00321618	47.9531	4.04691	0.86	0.8
TCGA-AN-A0XS-01	BRCA	LumA	108.189	37	29	4.17058	0.678296	2.74584	34.2542	0.48	0.56
TCGA-AN-A0XT-01	BRCA	LumA	90.8333	24	135	2	0	4.27688	19.7231	0.81	0.8
TCGA-AN-A0XU-01	BRCA	Basal	106.25	132	250	2.14806	0.0020444	41.107	90.893	0.61	0.48
TCGA-AN-A0XV-01	BRCA	LumA	90.25	44	136	3.53151	0.33125	0.382026	43.618	0.59	0.63
TCGA-AN-A0XW-01	BRCA	LumA	100.487	320	208	2.76558	0.28917	174.903	145.097	0.51	0.49
TCGA-AO-A03L-01	BRCA	LumA	84.5152	33	197	2.07013	0.0317766	17.5008	15.4992	0.52	0.5
TCGA-AO-A03N-01	BRCA	LumB	145.228	136	165	3.31507	0.5	12.8731	123.127	0.64	0.65
TCGA-AO-A03O-01	BRCA	LumB	133.519	79	416	3.19796	0.496647	9.65268	69.3473	0.65	0.45
TCGA-AO-A03P-01	BRCA	LumB	181.656	64	303	3.55538	0.581833	10.0062	53.9938	0.78	0.61
TCGA-AO-A03R-01	BRCA	Normal	149.333	54	50	2.88251	0.055637	35.6427	18.3573	0.63	0.61
TCGA-AO-A03T-01	BRCA	Normal	132.165	121	77	3.02602	0.0130109	6.00584	114.994	0.54	0.55
TCGA-AO-A03U-01	BRCA	Normal	119.846	13	12	3.11954	0.513235	3.62121	9.37879	0.28	0.29
TCGA-AO-A03V-01	BRCA	LumA	138.062	64	308	4.54662	0.450502	8.29123	55.7088	0.74	0.75
TCGA-AO-A0J2-01	BRCA	Her2	127.121	99	310	3.34448	0.493206	53.0512	45.9488	0.66	0.65
TCGA-AO-A0J3-01	BRCA	LumB	94.2708	96	214	2.07629	0.0381433	33.9827	62.0173	0.89	0.83
TCGA-AO-A0J4-01	BRCA	Basal	100.462	117	163	1.19386	0.044563	108.48	8.51976	0.48	0.42
TCGA-AO-A0J5-01	BRCA	LumA	84.9524	84	90	2	0	36.8753	47.1247	0.64	0.6
TCGA-AO-A0J6-01	BRCA	Basal	100.75	160	253	3.43904	0.564098	114.234	45.7661	0.66	0.65
TCGA-AO-A0J7-01	BRCA	LumB	72.6571	35	41	2	0	26.0109	8.98915	0.87	0.98
TCGA-AO-A0J8-01	BRCA	LumA	141.759	29	33	2	0	26	3	0.74	0.73
TCGA-AO-A0J9-01	BRCA	LumA	110.532	139	44	4.91699	0.528323	8.18729	130.813	0.38	0.37
TCGA-AO-A0JA-01	BRCA	LumA	79.0526	38	79	2	0	24.9086	13.0914	0.66	0.66
TCGA-AO-A0JD-01	BRCA	LumB	100.95	121	270	2	0	92.7195	28.2805	0.62	0.65
TCGA-AO-A0JE-01	BRCA	Her2	106.963	54	232	3.35613	0.535798	7.58488	46.4151	0.47	0.49
TCGA-AO-A0JF-01	BRCA	LumA	131.946	37	27	2.66913	0	0.458586	36.5414	0.42	0.43
TCGA-AO-A0JG-01	BRCA	LumA	88	19	96	2	0	17.2824	1.71765	0.54	0.52
TCGA-AO-A0JI-01	BRCA	LumA	105.13	23	83	2.74374	0.0867787	10.0034	12.9966	0.8	0.81
TCGA-AO-A0JJ-01	BRCA	LumA	78.2857	21	23	2	0	20	1	0.51	0.53
TCGA-AO-A0JL-01	BRCA	BRCA	140.68	75	141	3.07541	0.511358	16.9106	58.0894	0.64	0.31
TCGA-AO-A0JM-01	BRCA	LumB	107.447	47	231	3.25682	0.182643	19.6597	27.3403	0.55	0.56
TCGA-AO-A124-01	BRCA	Basal	124.703	185	331	11.8277	0.488091	104.76	80.2404	0.81	1
TCGA-AO-A125-01	BRCA	LumA	111.468	47	26	4.6048	0.606478	25.4773	21.5227	0.96	0.98
TCGA-AO-A126-01	BRCA	LumA	96.52	25	80	3.02558	0.0200899	1.17895	23.8211	0.74	0.72
TCGA-AO-A129-01	BRCA	Basal	114.365	126	164	2	0	39.9382	86.0618	0.52	0.56
TCGA-AO-A12A-01	BRCA	LumA	84.7778	27	23	5.23812	0.533108	1.19855	25.8015	0.41	0.52
TCGA-AO-A12B-01	BRCA	LumA	135.385	26	24	3	0.5	11.2504	14.7496	0.78	0.74
TCGA-AO-A12D-01	BRCA	Her2	118.259	58	146	3.52593	0.378771	33.0426	24.9574	0.3	0.27
TCGA-AO-A12E-01	BRCA	LumA	111.719	643	57	3.0669	0.0201862	155.619	487.381	0.56	0.52
TCGA-AO-A12F-01	BRCA	Basal	92	38	289	2.74674	0.341553	19.7268	18.2732	0.77	0.65
TCGA-AO-A12G-01	BRCA	LumA	94.6304	46	91	2.14311	0.037451	44.726	1.27399	0.68	0.59
TCGA-AO-A1KP-01	BRCA	LumB	86.1875	32	83	4.05581	0.395803	22.8873	9.1127	0.89	0.88
TCGA-AO-A1KR-01	BRCA	Basal	41.3462	78	152	2.42322	0.201998	2.42473	75.5753	0.41	0.35
TCGA-AO-A1KS-01	BRCA	LumB	54.1154	52	117	2	0	22.3146	29.6854	0.64	0.59
TCGA-AO-A1KT-01	BRCA	LumB	70.0833	60	85	3.06071	0.414691	44.7735	15.2265	0.74	0.67
TCGA-AQ-A04H-01	BRCA	LumB	118.37	92	195	4.03312	0.334713	26.1989	65.8011	0.72	0.67
TCGA-AQ-A04J-01	BRCA	Basal	112.318	66	82	3	0.317092	6.39825	59.6017	0.46	0.49
TCGA-AQ-A04L-01	BRCA	BRCA	229.289	45	435	3.15543	0	11.4255	33.5745	0.76	0.78
TCGA-AQ-A0Y5-01	BRCA	LumA	52.3208	53	176	1.18807	0.0430129	48.6743	4.32573	0.5	0.43
TCGA-AQ-A1H2-01	BRCA	LumA	59.7714	35	113	3	0.497925	33.9959	1.00415	0.89	0.85
TCGA-AQ-A1H3-01	BRCA	LumA	59.9344	61	29	3.26578	0.456369	54.1907	6.80925	0.59	0.47
TCGA-AR-A0TQ-01	BRCA	LumB	85.9512	41	64	5.31531	0.68756	3.69838	37.3016	0.33	0.32
TCGA-AR-A0TR-01	BRCA	LumA	113.349	43	72	2.93932	0.214054	26.1823	16.8177	0.74	0.68
TCGA-AR-A0TS-01	BRCA	Basal	106.1	80	43	2.08128	0.0406406	79.0337	0.966257	0.29	0.29
TCGA-AR-A0TT-01	BRCA	LumB	98.4727	55	246	2.19578	0.0103298	5.99105	49.0089	0.4	0.32
TCGA-AR-A0TV-01	BRCA	LumB	109.432	81	231	1.64644	0	80.7278	0.27223	0.61	0.62
TCGA-AR-A0TW-01	BRCA	LumA	113.278	54	243	3	0.5	5.67631	48.3237	0.48	0.42
TCGA-AR-A0TX-01	BRCA	Her2	83.2211	380	173	1	0	380	0	0.41	0.41
TCGA-AR-A0TY-01	BRCA	LumB	174.94	134	234	3.75488	0.253292	28.7981	105.202	0.76	0.7
TCGA-AR-A0TZ-01	BRCA	LumA	77.6667	57	120	2	0	48	9	0.86	0.78
TCGA-AR-A0U0-01	BRCA	Basal	51.7619	63	51	3.37033	0.42076	4.55288	58.4471	0.4	0.36
TCGA-AR-A0U1-01	BRCA	BRCA	126.96	99	99	2	0	88.6826	10.3174	0.41	0.37
TCGA-AR-A0U3-01	BRCA	LumA	105.32	50	239	2	0	40.0409	9.95914	0.79	0.75
TCGA-AR-A1AH-01	BRCA	Basal	188.874	127	200	3.30032	0.0620159	98.5307	28.4693	0.85	0.89
TCGA-AR-A1AI-01	BRCA	Basal	51.5	94	118	2.45192	0.162549	3.92658	90.0734	0.38	0.34
TCGA-AR-A1AJ-01	BRCA	Basal	131.528	36	34	2.0361	0.0127724	35.5122	0.487786	0.32	0.21
TCGA-AR-A1AK-01	BRCA	LumA	157.119	84	61	2.82279	0.230156	3.37859	80.6214	0.46	0.46
TCGA-AR-A1AL-01	BRCA	LumA	235.933	30	29	2.56441	0.282206	2.83315	27.1668	0.42	0.42
TCGA-AR-A1AM-01	BRCA	BRCA	30.9744	39	28	2	0	4.14915	34.8509	0.45	0.47
TCGA-AR-A1AN-01	BRCA	LumA	136.808	26	152	2.01276	0.00637856	21.4623	4.53767	0.55	0.57
TCGA-AR-A1AP-01	BRCA	LumA	153.355	62	142	2.05783	0.00190817	46.5387	15.4613	0.7	0.69
TCGA-AR-A1AQ-01	BRCA	Basal	180.941	51	94	2.00232	0	34.6555	16.3445	0.46	0.39
TCGA-AR-A1AR-01	BRCA	Basal	209.677	65	130	3.92098	0	61.3874	3.61263	0.53	0.53
TCGA-AR-A1AS-01	BRCA	LumA	70.4286	49	53	3.02252	0.5	35.0731	13.9269	0.77	0.76
TCGA-AR-A1AU-01	BRCA	LumA	81.6071	28	141	2.13336	0.0333389	27.9657	0.0343411	0.51	0.46
TCGA-AR-A1AV-01	BRCA	BRCA	155.407	59	38	3.88657	0.360576	13.0134	45.9866	0.65	0.66
TCGA-AR-A1AW-01	BRCA	LumB	124.312	32	28	5.0047	0.451935	2.8356	29.1644	0.24	0.31
TCGA-AR-A1AX-01	BRCA	LumA	165.682	22	18	1	0	22	0	0.21	0.23
TCGA-AR-A1AY-01	BRCA	Basal	196.282	71	133	2.06584	0	54.6528	16.3472	0.79	0.76
TCGA-AR-A24H-01	BRCA	LumB	41.7879	165	186	2.09753	0.0146978	122.248	42.7516	0.75	0.78
TCGA-AR-A24K-01	BRCA	LumB	41.55	40	118	3.13967	0.519282	32.414	7.58605	0.78	0.6
TCGA-AR-A24L-01	BRCA	LumA	70.3455	55	86	3.13704	0.51668	43.5564	11.4436	0.59	0.57
TCGA-AR-A24M-01	BRCA	LumA	36.0645	31	22	2.19124	0.0956217	29.9613	1.03874	0.67	0.6
TCGA-AR-A24N-01	BRCA	LumB	51.6591	44	24	3.30149	0.298976	22.6326	21.3674	0.77	0.82
TCGA-AR-A24O-01	BRCA	LumA	55.2308	26	14	2	0	24.9847	1.01526	0.4	0.36
TCGA-AR-A24P-01	BRCA	LumA	29.1818	33	18	2.00113	0.000564932	8.11746	24.8825	0.64	0.73
TCGA-AR-A24Q-01	BRCA	Basal	59.3061	196	163	3.43584	0.451942	64.4881	131.512	0.54	0.49
TCGA-AR-A24R-01	BRCA	LumB	49.2727	33	148	3.19017	0.52619	27.3489	5.65108	0.56	0.53
TCGA-AR-A24S-01	BRCA	LumB	50.234	47	103	3.61395	0.445694	3.83725	43.1627	0.46	0.38
TCGA-AR-A24U-01	BRCA	Her2	57.5143	35	96	3.0614	0.410768	3.0206	31.9794	0.28	0.26
TCGA-AR-A24V-01	BRCA	LumA	44.8108	37	64	2.44442	0.222208	7.18142	29.8186	0.52	0.35
TCGA-AR-A24W-01	BRCA	LumA	37.4	15	10	1	0	15	0	0.18	0.28
TCGA-AR-A24X-01	BRCA	LumA	34.9375	32	30	2	0	25.4059	6.59414	0.72	0.72
TCGA-AR-A24Z-01	BRCA	LumB	55.8462	52	332	2	0	20.8924	31.1076	0.82	0.66
TCGA-AR-A250-01	BRCA	LumB	61.0294	102	137	1.59309	0.0729216	94.0853	7.9147	0.53	0.4
TCGA-AR-A251-01	BRCA	Basal	48.8693	199	278	2.24036	0.106094	54.0892	144.911	0.68	0.53
TCGA-AR-A252-01	BRCA	LumA	46.75	20	53	2	0	17.5971	2.40293	0.22	0.28
TCGA-AR-A254-01	BRCA	Her2	53.6279	43	183	3.1914	0.498451	4.95573	38.0443	0.45	0.41
TCGA-AR-A255-01	BRCA	LumA	41.2727	88	72	5.08208	0.520552	4.13346	83.8665	0.44	0.41
TCGA-AR-A256-01	BRCA	Basal	54.1079	241	443	3.52305	0.37679	215.739	25.2605	0.73	0.6
TCGA-AR-A2LE-01	BRCA	LumA	74.8338	391	21	2.24126	0.0777238	327.183	63.8172	0.74	0.72
TCGA-AR-A2LH-01	BRCA	Normal	53.4906	53	2	2.01566	0.00782899	1	52	0.18	0.2
TCGA-AR-A2LK-01	BRCA	LumB	61.16	50	29	2.17437	0	36.8925	13.1075	0.78	0.73
TCGA-AR-A2LL-01	BRCA	BRCA	67	42	103	2	0	17.4935	24.5065	0.71	0.73
TCGA-AR-A2LM-01	BRCA	LumA	80.5556	18	44	1	0	18	0	0.57	0.57
TCGA-AR-A2LN-01	BRCA	LumA	137.66	50	40	1	0	50	0	0.42	0.39
TCGA-AR-A2LO-01	BRCA	LumA	49.25	16	16	1.0012	0	15.9808	0.0192341	0.33	0.37
TCGA-AR-A2LQ-01	BRCA	Normal	42.5789	19	11	1	0	19	0	0.19	0.21
TCGA-AR-A5QM-01	BRCA	LumA	50.6279	43	31	1	0	43	0	0.38	0.35
TCGA-AR-A5QN-01	BRCA	LumA	57.5455	55	60	2.56961	0.231141	24.0866	30.9134	0.59	0.6
TCGA-AR-A5QP-01	BRCA	LumA	41.2857	42	37	2.0286	0.0142984	2.54344	39.4566	0.37	0.36
TCGA-AR-A5QQ-01	BRCA	Basal	46.732	97	13	2.22762	0.0569039	96.498	0.501953	0.29	0.26
TCGA-B6-A0I1-01	BRCA	Basal	70.9222	90	170	3.27384	0.51844	48.3796	41.6204	0.77	0.83
TCGA-B6-A0I2-01	BRCA	Basal	175.281	64	91	3.25783	0.480867	10.8457	53.1543	0.46	0.37
TCGA-B6-A0I5-01	BRCA	LumA	164.818	33	20	3.03886	0.0129532	5.9262	27.0738	0.64	0.66
TCGA-B6-A0I9-01	BRCA	Her2	179.14	100	417	3.45063	0	14.3393	85.6607	0.62	0.48
TCGA-B6-A0IA-01	BRCA	LumA	179.32	50	96	4	0.332555	20.2487	29.7513	0.91	0.89
TCGA-B6-A0IB-01	BRCA	LumB	124.011	88	54	3.12895	0.5	16.4824	71.5176	0.74	0.74
TCGA-B6-A0IC-01	BRCA	LumA	121.979	47	46	3.48889	0.307003	28.3597	18.6403	0.94	0.94
TCGA-B6-A0IE-01	BRCA	LumA	152.625	40	227	3.49446	0.513918	24.8325	15.1675	0.59	0.55
TCGA-B6-A0IG-01	BRCA	LumA	113.064	47	429	2.98478	0.00323883	11.9598	35.0402	0.73	0.72
TCGA-B6-A0IH-01	BRCA	LumA	140.143	35	44	6.36726	0.630905	3.50264	31.4974	0.27	0.35
TCGA-B6-A0IJ-01	BRCA	Basal	116.98	152	158	1.69227	0.072527	127.707	24.2929	0.4	0.36
TCGA-B6-A0IK-01	BRCA	Her2	132.379	198	125	3.00777	0.490913	166.09	31.9103	0.52	0.49
TCGA-B6-A0IM-01	BRCA	LumA	86.7778	54	128	4	0.332617	13.6228	40.3772	0.79	0.81
TCGA-B6-A0IN-01	BRCA	LumB	83.7736	53	239	2	0	4.01594	48.9841	0.59	0.57
TCGA-B6-A0IO-01	BRCA	LumA	88.0588	85	150	2.37325	0.0183928	24.835	60.165	0.67	0.63
TCGA-B6-A0IP-01	BRCA	LumA	134.667	42	22	3.9831	0.348596	0.753263	41.2467	0.6	0.6
TCGA-B6-A0IQ-01	BRCA	Basal	134.753	89	224	5.26418	0.482843	11.3509	77.6491	0.54	0.45
TCGA-B6-A0RE-01	BRCA	Basal	117.16	144	201	4.59565	0.380325	22.2582	121.742	0.64	0.56
TCGA-B6-A0RG-01	BRCA	LumA	119.987	79	120	4.15985	0.356514	23.8711	55.1289	0.9	1
TCGA-B6-A0RH-01	BRCA	Her2	99.3704	54	118	2	0	37.8803	16.1197	0.65	0.66
TCGA-B6-A0RI-01	BRCA	LumA	111.167	30	38	2	0	4.8034	25.1966	0.76	0.75
TCGA-B6-A0RL-01	BRCA	LumB	121.407	54	156	3.64279	0.481302	29.7361	24.2639	0.91	0.92
TCGA-B6-A0RM-01	BRCA	LumA	110.757	37	75	2	0	25.9719	11.0281	0.84	0.86
TCGA-B6-A0RN-01	BRCA	LumA	150.553	38	36	2	0	33.3788	4.62118	0.8	0.82
TCGA-B6-A0RO-01	BRCA	LumA	119.148	54	59	4.4224	0.303918	11.3887	42.6113	0.51	0.44
TCGA-B6-A0RP-01	BRCA	LumA	74.931	29	42	3.00787	0.5	1.50516	27.4948	0.55	0.57
TCGA-B6-A0RS-01	BRCA	Her2	104.529	140	216	1.4394	0.00543209	138.054	1.94633	0.51	0.52
TCGA-B6-A0RT-01	BRCA	Basal	91.9737	38	41	1.27433	0	37.2817	0.718322	0.23	0.17
TCGA-B6-A0RU-01	BRCA	Basal	79.9821	56	40	2	0	48.143	7.85702	0.51	0.51
TCGA-B6-A0RV-01	BRCA	LumA	122.091	66	126	2	0	3.93852	62.0615	0.46	0.47
TCGA-B6-A0WS-01	BRCA	LumA	98.6667	30	102	2	0	28.9711	1.02886	0.52	0.48
TCGA-B6-A0WT-01	BRCA	LumA	101.774	31	45	2.30116	0	16.7596	14.2404	0.66	0.67
TCGA-B6-A0WV-01	BRCA	LumB	228.55	40	81	3.29026	1.37136e-05	12.9939	27.0061	0.64	0.54
TCGA-B6-A0WW-01	BRCA	LumB	232.913	46	117	3.12004	0.45725	37.6391	8.36092	0.73	0.72
TCGA-B6-A0WX-01	BRCA	Basal	95.1081	37	128	1	0	37	0	0.34	0.24
TCGA-B6-A0WY-01	BRCA	LumA	121.622	37	45	3.29235	0.516471	6.70851	30.2915	0.25	0.24
TCGA-B6-A0WZ-01	BRCA	LumA	88.7042	71	14	2.32495	0.0689829	24.9692	46.0308	0.63	0.6
TCGA-B6-A0X0-01	BRCA	LumA	91.4839	31	21	2	0	28.9618	2.03823	0.68	0.68
TCGA-B6-A0X1-01	BRCA	Basal	88.7805	82	236	2.86803	0.432219	70.2109	11.7891	0.74	0.62
TCGA-B6-A0X4-01	BRCA	LumA	64.6207	29	15	1	0	29	0	0.81	0.82
TCGA-B6-A0X5-01	BRCA	LumB	45.8542	48	59	2	0	34.7575	13.2425	0.89	0.91
TCGA-B6-A0X7-01	BRCA	LumA	102.417	24	40	3.83876	0.276325	4.8448	19.1552	0.58	0.59
TCGA-B6-A1KC-01	BRCA	LumB	53.7826	46	103	3.08397	0.498374	15.4536	30.5464	0.81	0.74
TCGA-B6-A1KF-01	BRCA	Basal	127.696	79	136	3.23529	0.0434912	34.9976	44.0024	0.81	0.62
TCGA-B6-A1KI-01	BRCA	LumA	100.472	36	44	3	0.5	1.01286	34.9871	0.32	0.41
TCGA-B6-A1KN-01	BRCA	LumB	109.877	73	188	4.04994	0.335414	8.90436	64.0956	0.56	0.45
TCGA-B6-A2IU-01	BRCA	LumA	60.8679	53	48	2	0	31.5497	21.4503	0.69	0.68
TCGA-B6-A3ZX-01	BRCA	BRCA	42.9011	91	27	3.53306	0.454405	9.49129	81.5087	0.76	0.73
TCGA-B6-A400-01	BRCA	BRCA	70.6557	183	131	5.48554	0.56055	9.33073	173.669	0.54	0.44
TCGA-B6-A401-01	BRCA	LumA	48.5938	32	43	2.14701	0.0724595	3.3402	28.6598	0.29	0.24
TCGA-B6-A402-01	BRCA	BRCA	61.19	100	177	6.44652	0.63517	10.3025	89.6975	0.7	0.72
TCGA-B6-A408-01	BRCA	BRCA	35.2581	62	117	2.00647	0.00323417	6.80203	55.198	0.57	0.53
TCGA-B6-A409-01	BRCA	Basal	53.1176	51	93	2	0	33.7067	17.2933	0.57	0.49
TCGA-B6-A40B-01	BRCA	LumA	63	73	53	2.36425	0.107917	63.3794	9.62056	0.63	0.54
TCGA-B6-A40C-01	BRCA	LumA	63.8269	52	47	2.06468	0.00635225	36.3383	15.6617	0.72	0.69
TCGA-BH-A0AU-01	BRCA	LumB	119.793	29	121	5.72693	0.587415	1.29697	27.703	0.46	0.57
TCGA-BH-A0AV-01	BRCA	Basal	112.34	94	165	3.7157	0.501801	75.2783	18.7217	0.55	0.55
TCGA-BH-A0AW-01	BRCA	Her2	150.108	186	186	4.45737	0.412036	8.37486	177.625	0.46	0.44
TCGA-BH-A0AY-01	BRCA	LumA	109.803	76	71	3.9269	0.367101	15.2031	60.7969	0.42	0.38
TCGA-BH-A0AZ-01	BRCA	LumA	144.471	70	83	2.50583	0.0298165	35.3836	34.6164	0.53	0.5
TCGA-BH-A0B0-01	BRCA	LumA	119.607	61	24	3.04379	0.41001	59.2994	1.70055	0.54	0.53
TCGA-BH-A0B3-01	BRCA	Basal	112.755	53	150	2.93523	0.231412	21.5555	31.4445	0.24	0.5
TCGA-BH-A0B4-01	BRCA	BRCA	158.65	80	129	3.59523	0.402918	2.80354	77.1965	0.54	0.54
TCGA-BH-A0B5-01	BRCA	LumA	188.558	77	44	4.00457	0.337615	14.542	62.458	0.48	0.41
TCGA-BH-A0B6-01	BRCA	BRCA	52.9533	1136	52	4.45298	0.627607	44.7374	1091.26	0.31	0.32
TCGA-BH-A0B7-01	BRCA	Her2	104.474	38	79	2.01281	0.00640568	3.77989	34.2201	0.27	0.32
TCGA-BH-A0B9-01	BRCA	Basal	128.854	48	282	3.13345	0.5	0.431083	47.5689	0.62	0.57
TCGA-BH-A0BA-01	BRCA	LumA	144.283	46	112	3.88666	0.45168	16.1824	29.8176	0.48	0.41
TCGA-BH-A0BC-01	BRCA	LumA	133.884	43	72	3.00477	0.019313	4.63736	38.3626	0.6	0.59
TCGA-BH-A0BD-01	BRCA	LumB	114.968	31	66	4.04678	0.349207	5.84299	25.157	0.68	0.61
TCGA-BH-A0BF-01	BRCA	LumB	91.5814	43	53	2.93539	0.451925	40.4548	2.54524	0.42	0.38
TCGA-BH-A0BG-01	BRCA	Basal	65.4333	60	78	5.53324	0.539774	17.3062	42.6938	0.54	0.5
TCGA-BH-A0BJ-01	BRCA	LumA	76.1538	39	11	2.09144	0.0153747	3.58521	35.4148	0.37	0.33
TCGA-BH-A0BL-01	BRCA	Basal	143.275	80	93	7.39895	0.502139	4.7533	75.2467	0.91	0.87
TCGA-BH-A0BM-01	BRCA	LumA	51.7778	45	19	2.23244	0.0904205	15.6205	29.3795	0.61	0.6
TCGA-BH-A0BO-01	BRCA	LumA	178.118	34	6	1.72404	0	32.2935	1.70646	0.28	0.3
TCGA-BH-A0BP-01	BRCA	LumA	144.932	162	312	3.28103	0.501471	8.61994	153.38	0.49	0.41
TCGA-BH-A0BQ-01	BRCA	LumA	89.5	30	26	1	0	30	0	0.4	0.4
TCGA-BH-A0BR-01	BRCA	LumA	185.157	89	242	3.12068	0.491159	75.0825	13.9175	0.55	0.53
TCGA-BH-A0BS-01	BRCA	LumA	144.64	25	27	3	0	22	3	0.74	0.75
TCGA-BH-A0BT-01	BRCA	LumA	164	37	75	3.03242	0	9.60526	27.3947	0.67	0.54
TCGA-BH-A0BV-01	BRCA	LumA	108.773	44	54	4.00724	0.486452	4.84452	39.1555	0.54	0.57
TCGA-BH-A0BW-01	BRCA	Basal	121.491	114	133	2	0	78.1511	35.8489	0.54	0.52
TCGA-BH-A0BZ-01	BRCA	LumB	213.256	289	22	5.44079	0.551458	17.34	271.66	0.37	0.3
TCGA-BH-A0C0-01	BRCA	LumB	122.556	126	109	6.24842	0.541845	3.14026	122.86	0.27	0.27
TCGA-BH-A0C1-01	BRCA	LumA	180.722	36	64	4.85943	0.544565	5.14825	30.8518	0.46	0.44
TCGA-BH-A0C3-01	BRCA	LumB	156.474	19	28	1	0	19	0	0.39	0.37
TCGA-BH-A0C7-01	BRCA	LumB	96.2281	57	110	3.11334	0.5	5.37914	51.6209	0.45	0.41
TCGA-BH-A0DD-01	BRCA	BRCA	126.692	26	202	2.16785	0	4.47174	21.5283	0.79	0.77
TCGA-BH-A0DE-01	BRCA	LumA	109.091	33	33	2	0	19.2802	13.7198	0.55	0.59
TCGA-BH-A0DG-01	BRCA	LumA	214.028	36	173	3	0.5	2.04283	33.9572	0.42	0.38
TCGA-BH-A0DH-01	BRCA	LumA	88.5556	54	43	2	0	43.0212	10.9788	0.76	0.73
TCGA-BH-A0DI-01	BRCA	LumA	146.543	46	114	3.02335	0.083714	2.15984	43.8402	0.34	0.39
TCGA-BH-A0DK-01	BRCA	LumA	129.264	129	102	2	0	102.362	26.6381	0.53	0.54
TCGA-BH-A0DL-01	BRCA	Basal	149.965	57	39	3.03951	0.0127742	7.71747	49.2825	0.53	0.52
TCGA-BH-A0DO-01	BRCA	LumA	206.083	24	29	1.50064	0	23.4257	0.574266	0.42	0.39
TCGA-BH-A0DP-01	BRCA	LumA	90.8182	55	25	5.40769	0.721299	11.7396	43.2604	0.42	0.36
TCGA-BH-A0DQ-01	BRCA	LumA	87.7273	33	87	3	0.5	30	3	0.63	0.63
TCGA-BH-A0DS-01	BRCA	LumA	120.618	55	45	3.55881	0.5	6.29024	48.7098	0.63	0.53
TCGA-BH-A0DT-01	BRCA	LumA	170.318	22	18	2.70293	0	0.241493	21.7585	0.42	0.42
TCGA-BH-A0DV-01	BRCA	LumA	91.4545	11	14	1.00154	0	10.9985	0.00153719	0.31	0.29
TCGA-BH-A0DX-01	BRCA	LumA	122.278	72	29	2	0	1.48683	70.5132	0.39	0.37
TCGA-BH-A0DZ-01	BRCA	LumA	140.289	370	139	2.19738	0.0986879	351.039	18.9611	0.65	0.61
TCGA-BH-A0E0-01	BRCA	Basal	96.413	46	90	6.17158	0.570478	1.52501	44.475	0.57	0.54
TCGA-BH-A0E1-01	BRCA	LumA	100.822	45	32	2	0	23.9151	21.0849	0.75	0.76
TCGA-BH-A0E2-01	BRCA	LumA	135.83	47	268	3.98355	0.346675	29.2372	17.7628	0.8	0.73
TCGA-BH-A0E6-01	BRCA	Basal	147.89	73	75	3.10494	0.335701	18.0526	54.9474	0.36	0.37
TCGA-BH-A0E7-01	BRCA	LumA	95.3019	53	31	2	0	44.2213	8.77865	0.8	0.77
TCGA-BH-A0E9-01	BRCA	LumA	125.957	23	14	6.2793	0.689689	1.66748	21.3325	0.24	0.34
TCGA-BH-A0EA-01	BRCA	LumA	123.786	28	21	3	0.496798	7.65664	20.3434	0.54	0.54
TCGA-BH-A0EB-01	BRCA	LumA	89.1951	41	43	5.15709	0.629823	1.89945	39.1005	0.41	0.42
TCGA-BH-A0EE-01	BRCA	Her2	112.872	109	130	4.84411	0.623998	19.3747	89.6253	0.49	0.4
TCGA-BH-A0EI-01	BRCA	LumA	116.304	23	62	2.19227	0.0961355	15.3492	7.65078	0.68	0.68
TCGA-BH-A0GY-01	BRCA	LumA	94.7143	49	117	2	0	10.6346	38.3654	0.49	0.49
TCGA-BH-A0GZ-01	BRCA	LumA	114.923	39	78	2	0	30.2239	8.77607	0.7	0.71
TCGA-BH-A0H0-01	BRCA	LumB	161.64	25	63	2	0	21	4	0.88	0.85
TCGA-BH-A0H3-01	BRCA	LumA	149.696	23	16	4.12076	0.220545	0	23	0.52	0.47
TCGA-BH-A0H6-01	BRCA	LumA	112	25	46	3.20685	0.107763	4.66872	20.3313	0.76	0.72
TCGA-BH-A0H7-01	BRCA	LumA	134.744	78	339	4.13162	0.630806	11.6585	66.3415	0.63	0.62
TCGA-BH-A0H9-01	BRCA	LumA	112.534	58	161	3.93908	0.539526	27.104	30.896	0.35	0.36
TCGA-BH-A0HA-01	BRCA	LumA	169.646	362	29	3	0.474479	244.003	117.997	0.74	0.75
TCGA-BH-A0HB-01	BRCA	LumA	119.512	43	348	2	0	33.1159	9.88406	0.65	0.63
TCGA-BH-A0HI-01	BRCA	LumA	108.932	44	34	2.69929	0.346407	26.5827	17.4173	0.7	0.68
TCGA-BH-A0HK-01	BRCA	LumA	82.3885	139	57	2.91685	0.454828	98.2394	40.7606	0.78	0.77
TCGA-BH-A0HO-01	BRCA	LumA	113.077	39	32	3	0.169243	16.2026	22.7974	0.68	0.67
TCGA-BH-A0HP-01	BRCA	LumA	114.333	324	57	3.00181	0.455042	50.2188	273.781	0.5	0.51
TCGA-BH-A0HQ-01	BRCA	LumA	96.5814	43	924	4.01691	0.334038	10.7533	32.2467	0.52	0.45
TCGA-BH-A0HU-01	BRCA	LumB	115.018	55	83	3.01077	0.00538431	21.6294	33.3706	0.82	0.78
TCGA-BH-A0HW-01	BRCA	LumB	85.0222	45	89	2.96464	0.482318	25.8244	19.1756	0.9	0.8
TCGA-BH-A0HX-01	BRCA	LumA	106.027	74	191	4.72466	0.603425	14.5076	59.4924	0.6	0.57
TCGA-BH-A0HY-01	BRCA	LumB	157.554	65	263	3.04016	0.5	10.8717	54.1283	0.74	0.68
TCGA-BH-A0W3-01	BRCA	LumB	90.5926	27	95	2	0	23	4	0.78	0.79
TCGA-BH-A0W4-01	BRCA	LumA	135.976	41	18	2.42664	0.207473	35.6168	5.38317	0.55	0.53
TCGA-BH-A0W5-01	BRCA	LumA	86.8077	26	14	1	0	26	0	0.33	0.32
TCGA-BH-A0W7-01	BRCA	LumA	199.072	223	77	2.45987	0.0283001	8.00397	214.996	0.57	0.59
TCGA-BH-A0WA-01	BRCA	Basal	88.9709	103	137	6.15898	0.562927	24.8972	78.1028	0.6	0.54
TCGA-BH-A18F-01	BRCA	LumA	181.186	59	44	4.15631	0.531912	2.26891	56.7311	0.33	0.39
TCGA-BH-A18H-01	BRCA	LumA	318.405	42	70	6.66707	0.551418	4.0002	37.9998	0.31	0.27
TCGA-BH-A18I-01	BRCA	LumA	150.027	37	82	2.01683	0.00841363	35.8396	1.16036	0.72	0.69
TCGA-BH-A18J-01	BRCA	LumA	156.327	101	239	2	0	94.3235	6.67649	0.51	0.5
TCGA-BH-A18K-01	BRCA	LumA	182.648	54	105	2.60362	0.0374794	9.2823	44.7177	0.58	0.46
TCGA-BH-A18L-01	BRCA	LumB	160.647	51	99	3.00508	0.5	22.4171	28.5829	0.81	0.66
TCGA-BH-A18M-01	BRCA	LumA	117.071	14	23	1	0	14	0	0.45	0.47
TCGA-BH-A18N-01	BRCA	LumA	179.578	45	79	3.09479	0.408286	23.3621	21.6379	0.76	0.74
TCGA-BH-A18P-01	BRCA	Her2	182.198	383	36	3.69057	0.128317	56.6314	326.369	0.76	0.63
TCGA-BH-A18Q-01	BRCA	Basal	172.333	108	140	4.09986	0.00148519	30.7475	77.2525	0.73	0.66
TCGA-BH-A18R-01	BRCA	Her2	139.111	36	190	3.49283	0.537047	2.73245	33.2675	0.53	0.52
TCGA-BH-A18S-01	BRCA	LumA	102.061	33	94	3.39956	0.0902481	4.58959	28.4104	0.89	0.9
TCGA-BH-A18T-01	BRCA	Basal	246.135	96	460	4.0372	0.331797	24.2282	71.7718	0.7	0.61
TCGA-BH-A18U-01	BRCA	LumB	197.291	110	362	4.83459	0.548327	15.3871	94.6129	0.68	0.4
TCGA-BH-A18V-01	BRCA	Basal	238.406	239	404	4.0063	0.334909	94.6083	144.392	0.56	0.41
TCGA-BH-A1EN-01	BRCA	Her2	56.5	62	141	2.28673	0.143364	16.2139	45.7861	0.7	0.63
TCGA-BH-A1EO-01	BRCA	LumA	135.951	41	125	3	0.5	15.8039	25.1961	0.48	0.66
TCGA-BH-A1ES-01	BRCA	BRCA	168.583	24	101	3	0.5	4.87399	19.126	0.84	0.83
TCGA-BH-A1ET-01	BRCA	LumA	143.281	32	44	3	0.0588465	20.5964	11.4036	0.68	0.72
TCGA-BH-A1EU-01	BRCA	LumA	199.778	27	34	5.29162	0.31626	1.75146	25.2485	0.33	0.29
TCGA-BH-A1EV-01	BRCA	Her2	205.478	113	332	5.93333	0.683129	6.56119	106.439	0.61	0.52
TCGA-BH-A1EW-01	BRCA	LumA	143.765	17	98	1.75936	0	5.51866	11.4813	0.37	0.28
TCGA-BH-A1EX-01	BRCA	LumA	81.1212	33	28	2.29405	0.0555344	11.4597	21.5403	0.64	0.51
TCGA-BH-A1EY-01	BRCA	LumA	95.1429	56	238	2	0	54.5652	1.43475	0.51	0.52
TCGA-BH-A1F5-01	BRCA	BRCA	94.7632	38	68	3.49018	0.448663	18.3649	19.6351	0.83	0.83
TCGA-BH-A1F6-01	BRCA	Basal	36.869	84	204	3.85888	0.621786	7.7499	76.2501	0.44	0.43
TCGA-BH-A1F8-01	BRCA	LumB	105.29	186	156	2.42385	0.211923	148.785	37.2152	0.78	0.72
TCGA-BH-A1FC-01	BRCA	Basal	96.2906	117	217	2.20613	0.0956986	25.3213	91.6787	0.49	0.32
TCGA-BH-A1FD-01	BRCA	LumB	56.2162	37	294	2	0	30.3497	6.65028	0.78	0.77
TCGA-BH-A1FE-01	BRCA	LumA	68.1471	34	150	5.22434	0.71473	4.1287	29.8713	0.24	0.24
TCGA-BH-A1FG-01	BRCA	LumA	49.7692	26	48	2	0	14.9001	11.0999	0.85	0.84
TCGA-BH-A1FJ-01	BRCA	LumB	101.979	47	75	3.01572	0.480178	35.202	11.798	0.93	0.96
TCGA-BH-A1FL-01	BRCA	LumA	45.9706	34	55	2.93459	0.467293	20.7786	13.2214	0.83	0.77
TCGA-BH-A1FM-01	BRCA	LumB	72.1765	51	281	2.895	0.358521	33.0347	17.9653	0.7	0.68
TCGA-BH-A1FN-01	BRCA	LumB	90.4248	153	271	2.51351	0.0201677	83.8181	69.1819	0.7	0.56
TCGA-BH-A1FR-01	BRCA	LumA	61.5556	27	29	3.29215	0.485464	8.33795	18.6621	0.73	0.77
TCGA-BH-A201-01	BRCA	LumA	100.55	20	68	1.80457	0	4.85587	15.1441	0.55	0.51
TCGA-BH-A202-01	BRCA	LumB	143.114	35	70	2.07318	0.0321514	17.0243	17.9757	0.46	0.21
TCGA-BH-A203-01	BRCA	Her2	52.169	71	288	2.13017	0.0428617	10.5947	60.4053	0.37	0.28
TCGA-BH-A204-01	BRCA	LumB	57.3462	52	101	2.2083	0.104148	49.4306	2.56944	0.89	0.86
TCGA-BH-A208-01	BRCA	Normal	37.6579	76	65	3.84839	0.25794	8.33604	67.664	0.31	0.23
TCGA-BH-A209-01	BRCA	LumB	44.843	121	140	5.64448	0.537858	6.79889	114.201	0.24	0.24
TCGA-BH-A28Q-01	BRCA	LumA	49.5217	23	50	2.96727	0.466525	21.3806	1.61937	0.64	0.63
TCGA-BH-A2L8-01	BRCA	LumA	54.8614	577	6	1	0	577	0	0.35	0.32
TCGA-BH-A42T-01	BRCA	BRCA	40.4464	56	115	2	0	46.4125	9.5875	0.75	0.73
TCGA-BH-A42V-01	BRCA	LumA	46.5098	51	20	2	0	49.1074	1.89262	0.41	0.36
TCGA-BH-A5IZ-01	BRCA	Basal	59.7264	106	94	2	0	95.2553	10.7447	0.71	0.7
TCGA-BH-A5J0-01	BRCA	LumA	49.8421	95	188	2.32874	0.104221	37.6639	57.3361	0.51	0.51
TCGA-C8-A12K-01	BRCA	Basal	163.145	138	136	3.46483	0.549279	117.495	20.5051	0.53	0.5
TCGA-C8-A12L-01	BRCA	Her2	139.602	98	302	4.19785	0.361491	21.4263	76.5737	0.54	0.46
TCGA-C8-A12M-01	BRCA	LumB	172.089	79	336	2.40449	0.150783	19.2376	59.7624	0.69	0.59
TCGA-C8-A12N-01	BRCA	LumA	123	29	22	2.00894	0	20.8134	8.1866	0.77	0.72
TCGA-C8-A12O-01	BRCA	LumA	146.146	48	82	3.22491	0.482876	2.33354	45.6665	0.37	0.49
TCGA-C8-A12P-01	BRCA	Her2	160.782	179	296	2	0	8.00586	170.994	0.44	0.4
TCGA-C8-A12Q-01	BRCA	Her2	137.639	144	184	4.28277	0.447448	5.20585	138.794	0.51	0.46
TCGA-C8-A12T-01	BRCA	Her2	95.1141	184	133	2	0	38.7634	145.237	0.7	0.68
TCGA-C8-A12U-01	BRCA	LumB	139.065	62	411	4.01239	0.33385	1.669	60.331	0.62	0.6
TCGA-C8-A12W-01	BRCA	LumB	113.339	62	146	3	0.5	10.1713	51.8287	0.44	0.39
TCGA-C8-A12X-01	BRCA	LumA	122.929	70	78	3.93737	0.353293	5.38958	64.6104	0.73	0.77
TCGA-C8-A12Y-01	BRCA	LumA	210.632	38	108	4.01733	0.330919	3.98988	34.0101	0.76	0.69
TCGA-C8-A12Z-01	BRCA	Her2	80.9821	56	148	2.1248	0.0315839	18.4035	37.5965	0.72	0.71
TCGA-C8-A130-01	BRCA	LumB	102.125	40	306	3.77734	0.373292	2.78204	37.218	0.56	0.42
TCGA-C8-A131-01	BRCA	Basal	117.37	73	41	4	0.5	8.31002	64.69	0.27	0.23
TCGA-C8-A132-01	BRCA	LumA	118.667	72	96	4.26974	0.441874	2.99651	69.0035	0.23	0.24
TCGA-C8-A133-01	BRCA	LumA	188.5	32	22	4	0.446078	23.4363	8.5637	0.9	0.9
TCGA-C8-A134-01	BRCA	Basal	209.252	111	171	2.09617	0	73.8858	37.1142	0.65	0.64
TCGA-C8-A135-01	BRCA	Her2	149.738	65	95	4.81602	0.603524	6.13643	58.8636	0.25	0.22
TCGA-C8-A137-01	BRCA	Her2	119.75	60	246	2.06823	0.0341134	58.9318	1.06823	0.75	0.76
TCGA-C8-A138-01	BRCA	Her2	62.7778	54	156	3.02153	0.496411	2.78099	51.219	0.43	0.38
TCGA-C8-A1HE-01	BRCA	LumA	37.9242	66	37	2.02219	0.0110954	50.201	15.799	0.79	0.79
TCGA-C8-A1HF-01	BRCA	Her2	209.295	44	110	4.05367	0.5	5.99251	38.0075	0.54	0.46
TCGA-C8-A1HG-01	BRCA	LumB	222.458	59	171	5.22099	0.58085	5.7249	53.2751	0.49	0.42
TCGA-C8-A1HI-01	BRCA	LumA	226.8	45	122	3	0.5	9.34348	35.6565	0.39	0.29
TCGA-C8-A1HJ-01	BRCA	Basal	58.8792	149	236	2.05605	0.0280256	101.535	47.4654	0.76	0.7
TCGA-C8-A1HK-01	BRCA	Her2	79.9531	64	187	3.11472	0.5	11.4415	52.5585	0.76	0.58
TCGA-C8-A1HL-01	BRCA	LumB	171.471	34	136	4.25915	0.361677	6.67142	27.3286	0.69	0.66
TCGA-C8-A1HM-01	BRCA	LumB	219.873	400	111	3	0.5	74.3691	325.631	0.42	0.32
TCGA-C8-A1HN-01	BRCA	LumB	146.843	51	458	2.00836	0	11.1191	39.8809	0.72	0.64
TCGA-C8-A1HO-01	BRCA	LumA	91.4524	42	133	3.01003	0.472738	29.975	12.025	0.83	0.84
TCGA-C8-A26V-01	BRCA	LumB	52.9667	90	60	2	0	88.561	1.43898	0.77	0.78
TCGA-C8-A26W-01	BRCA	LumB	58.5385	65	150	2.0042	0	40.5075	24.4925	0.64	0.7
TCGA-C8-A26X-01	BRCA	Her2	57.4194	62	76	3.67787	0.422166	1.91088	60.0891	0.27	0.21
TCGA-C8-A26Y-01	BRCA	Her2	60.9062	885	97	3.82731	0.193002	141.196	743.804	0.47	0.38
TCGA-C8-A26Z-01	BRCA	LumA	62.3448	58	160	2.56829	0.173319	11.9443	46.0557	0.76	0.8
TCGA-C8-A273-01	BRCA	LumA	83.9429	35	176	3.94047	0.649865	26.5267	8.47327	0.74	0.7
TCGA-C8-A274-01	BRCA	LumB	75.3765	247	58	3.4184	0.437447	17.5822	229.418	0.79	0.83
TCGA-C8-A275-01	BRCA	Her2	54.8992	129	118	3.08613	0.499785	8.5948	120.405	0.55	0.54
TCGA-C8-A278-01	BRCA	Her2	61	34	74	3.49483	0.249175	2.45917	31.5408	0.25	0.27
TCGA-C8-A27A-01	BRCA	LumB	51.5833	36	307	2.12707	0.0635342	16.9646	19.0354	0.76	0.63
TCGA-C8-A27B-01	BRCA	Basal	50.2112	161	122	1.13558	0	141.859	19.1412	0.61	0.51
TCGA-C8-A3M7-01	BRCA	LumA	58.9906	212	20	1	0	212	0	0.42	0.41
TCGA-C8-A3M8-01	BRCA	LumB	43.6957	69	91	2.86244	0.366332	37.4825	31.5175	0.67	0.64
TCGA-D8-A13Y-01	BRCA	LumB	113.145	83	173	3.02571	0.504124	63.8384	19.1616	0.93	1
TCGA-D8-A13Z-01	BRCA	Her2	117.5	94	123	4.33064	0.661114	11.5338	82.4662	0.38	0.27
TCGA-D8-A140-01	BRCA	LumA	105.326	129	279	3	0.5	44.6291	84.3709	0.67	0.63
TCGA-D8-A141-01	BRCA	LumA	146	19	5	2.28935	0.0897159	2.72646	16.2735	0.27	0.26
TCGA-D8-A142-01	BRCA	Basal	157.075	107	136	4.02603	0.331516	22.0291	84.9709	0.33	0.27
TCGA-D8-A143-01	BRCA	Basal	182.927	55	87	3.44707	0	8.7191	46.2809	0.72	0.57
TCGA-D8-A145-01	BRCA	LumA	118.422	45	15	3.95983	0.348637	2.50771	42.4923	0.38	0.37
TCGA-D8-A146-01	BRCA	BRCA	207.595	37	17	4.88937	0.572621	3.14285	33.8572	0.37	0.34
TCGA-D8-A147-01	BRCA	Basal	115.556	162	144	4	0.333333	33.3489	128.651	0.57	0.64
TCGA-D8-A1J8-01	BRCA	LumB	84.7	940	38	2.80542	0.363219	886.065	53.935	0.69	0.66
TCGA-D8-A1J9-01	BRCA	LumB	80.5642	218	185	3.25538	0.48376	188.56	29.44	0.69	0.69
TCGA-D8-A1JA-01	BRCA	Her2	80.5853	1184	169	4.20283	0.50267	1115.03	68.9748	0.77	0.77
TCGA-D8-A1JB-01	BRCA	LumA	54.3654	52	29	2	0	24.939	27.061	0.27	0.28
TCGA-D8-A1JC-01	BRCA	LumB	78.113	115	148	2.93533	0.430455	93.7876	21.2124	0.74	0.66
TCGA-D8-A1JD-01	BRCA	LumB	66.9914	116	105	4.99511	0.709334	8.56923	107.431	0.5	0.24
TCGA-D8-A1JE-01	BRCA	LumB	89.5102	49	32	3	0.5	4.42632	44.5737	0.55	0.51
TCGA-D8-A1JF-01	BRCA	Her2	45.9	50	86	1.22517	0.0542969	45.8077	4.19229	0.49	0.47
TCGA-D8-A1JG-01	BRCA	Her2	96.7067	150	130	3.19679	0.507324	8.81766	141.182	0.43	0.34
TCGA-D8-A1JI-01	BRCA	LumB	89.04	50	101	3.05776	0.428657	23.8454	26.1546	0.89	0.89
TCGA-D8-A1JJ-01	BRCA	LumB	118.129	85	97	3.34805	0.445533	7.54562	77.4544	0.43	0.36
TCGA-D8-A1JK-01	BRCA	Basal	107.044	249	165	2.12276	0.0578488	42.9877	206.012	0.41	0.35
TCGA-D8-A1JL-01	BRCA	Basal	97.1918	146	95	7.51124	0.468438	9.87543	136.125	0.42	0.42
TCGA-D8-A1JM-01	BRCA	Basal	100.293	58	170	4.73398	0.547031	46.331	11.669	0.86	0.78
TCGA-D8-A1JN-01	BRCA	LumA	77.4585	205	42	3.01965	0.332644	192.846	12.154	0.9	0.91
TCGA-D8-A1JP-01	BRCA	LumA	86.6522	138	140	3	0.43955	105.261	32.7388	0.68	0.63
TCGA-D8-A1JS-01	BRCA	LumA	56.6	30	17	3	0.5	28	2	0.92	0.93
TCGA-D8-A1JT-01	BRCA	LumB	63.1961	51	57	2	0	23.0269	27.9731	0.89	0.87
TCGA-D8-A1JU-01	BRCA	LumA	41.3684	19	20	1.03422	0	18.9658	0.0342224	0.46	0.44
TCGA-D8-A1X5-01	BRCA	LumB	44.3548	62	173	1	0	62	0	0.57	0.48
TCGA-D8-A1X6-01	BRCA	LumB	100.135	52	22	3.00571	0.250476	46.5979	5.40207	0.69	0.58
TCGA-D8-A1X7-01	BRCA	LumB	86.8857	35	28	3.83658	0.291571	1.01049	33.9895	0.77	0.77
TCGA-D8-A1X8-01	BRCA	LumA	32.4138	29	33	1	0	29	0	0.59	0.57
TCGA-D8-A1X9-01	BRCA	LumA	36.8053	113	170	2.8229	0.38547	68.7006	44.2994	0.75	0.73
TCGA-D8-A1XA-01	BRCA	LumA	48.7647	34	75	2	0	28.8576	5.14242	0.84	0.84
TCGA-D8-A1XC-01	BRCA	LumA	40.5476	42	13	2	0	26.9116	15.0884	0.89	0.88
TCGA-D8-A1XF-01	BRCA	LumB	45.9107	56	112	3	0.5	16.9353	39.0647	0.78	0.52
TCGA-D8-A1XG-01	BRCA	LumA	41.75	52	47	2.07381	0.0369054	37.3885	14.6115	0.83	0.83
TCGA-D8-A1XJ-01	BRCA	Her2	94.9533	107	196	4.08479	0.335647	10.1868	96.8132	0.62	0.57
TCGA-D8-A1XL-01	BRCA	LumB	80.8348	115	139	3.20283	0.47373	7.08162	107.918	0.56	0.47
TCGA-D8-A1XM-01	BRCA	LumA	70.9062	64	23	1	0	64	0	0.52	0.54
TCGA-D8-A1XO-01	BRCA	LumA	58.1071	28	41	2	0	26.9919	1.00808	0.65	0.61
TCGA-D8-A1XR-01	BRCA	LumB	59.6154	26	35	2	0	18.0106	7.98942	0.87	0.93
TCGA-D8-A1XS-01	BRCA	BRCA	57.0741	27	82	2	0	21.1678	5.83215	0.74	0.74
TCGA-D8-A1XT-01	BRCA	Her2	87.7407	54	212	2	0	41.0353	12.9647	0.56	0.54
TCGA-D8-A1XU-01	BRCA	LumA	68.9512	41	39	2.24267	0.0098343	27.183	13.817	0.67	0.61
TCGA-D8-A1XV-01	BRCA	LumA	112.816	38	7	3.05583	0.437927	28.9762	9.02385	0.81	0.86
TCGA-D8-A1XW-01	BRCA	Normal	93.2456	114	67	3.35186	0.386659	31.7728	82.2272	0.65	0.57
TCGA-D8-A1XY-01	BRCA	LumA	100.218	55	86	3.75929	0.422782	2.70292	52.2971	0.45	0.42
TCGA-D8-A1XZ-01	BRCA	LumB	60.9254	67	261	3.13975	0.255176	14.6684	52.3316	0.67	0.34
TCGA-D8-A1Y0-01	BRCA	LumA	40.1882	85	147	2.10402	0.0520099	10.554	74.446	0.56	0.52
TCGA-D8-A1Y1-01	BRCA	LumB	54.2049	288	39	1.06094	0.00523451	285.607	2.39281	0.61	0.59
TCGA-D8-A1Y2-01	BRCA	LumB	39.069	29	39	2	0	1.66481	27.3352	0.42	0.39
TCGA-D8-A1Y3-01	BRCA	LumB	71.68	75	113	3.78458	0.500649	17.0477	57.9523	0.71	0.51
TCGA-D8-A27F-01	BRCA	Basal	72.7857	84	90	2	0	70.9235	13.0765	0.77	0.88
TCGA-D8-A27G-01	BRCA	LumA	61.7951	1215	103	2.78758	0.197068	773.62	441.38	0.53	0.52
TCGA-D8-A27H-01	BRCA	Basal	55.5328	137	226	3.24565	0.505769	89.598	47.402	0.75	0.61
TCGA-D8-A27I-01	BRCA	LumA	52.8837	43	20	2.10064	0.0318583	2.8904	40.1096	0.27	0.24
TCGA-D8-A27K-01	BRCA	LumA	48.1379	29	11	3.23371	0.432451	12.4794	16.5206	0.58	0.48
TCGA-D8-A27L-01	BRCA	LumA	76.9778	45	13	3.00312	0.444473	33.8466	11.1534	0.45	0.44
TCGA-D8-A27M-01	BRCA	Basal	47.7561	82	60	2.82399	0.396366	76.9093	5.09069	0.45	0.45
TCGA-D8-A27N-01	BRCA	LumB	60.0185	54	230	3.34208	0.212924	3.02532	50.9747	0.58	0.54
TCGA-D8-A27P-01	BRCA	LumA	59.4615	26	10	2.1435	0.0717492	19.4465	6.55354	0.64	0.68
TCGA-D8-A27R-01	BRCA	LumB	49.7778	36	131	1.49525	0.0170174	23.8109	12.1891	0.4	0.35
TCGA-D8-A27T-01	BRCA	LumA	45.4194	31	42	1.99081	0.0656772	26.187	4.81296	0.5	0.46
TCGA-D8-A27V-01	BRCA	LumA	83.3544	237	85	2.2146	0.0876371	33.7902	203.21	0.64	0.62
TCGA-D8-A27W-01	BRCA	LumB	56.9375	32	78	3.45383	0.573658	4.58652	27.4135	0.45	0.23
TCGA-D8-A3Z5-01	BRCA	BRCA	45.7297	37	15	2	0	33.102	3.89803	0.44	0.41
TCGA-D8-A3Z6-01	BRCA	LumA	42.122	41	49	2	0	26.7578	14.2422	0.6	0.6
TCGA-E2-A105-01	BRCA	LumA	98	72	159	3.0123	0.490437	67.7579	4.24213	0.83	0.85
TCGA-E2-A107-01	BRCA	LumA	208.8	35	42	3	0.5	5.97979	29.0202	0.45	0.43
TCGA-E2-A108-01	BRCA	Normal	99.703	101	29	2	0	100	1	0.2	0.22
TCGA-E2-A109-01	BRCA	LumB	142.897	87	282	4.41706	0.422541	59.9925	27.0075	0.68	0.57
TCGA-E2-A10A-01	BRCA	LumA	138.5	32	187	2.03341	0	25.2317	6.76832	0.82	0.85
TCGA-E2-A10B-01	BRCA	LumA	152.545	55	47	5.42289	0.407886	25.8458	29.1542	0.41	0.26
TCGA-E2-A10C-01	BRCA	LumB	112.269	464	57	1.19722	0.0229735	443.385	20.6154	0.52	0.51
TCGA-E2-A10E-01	BRCA	BRCA	128.95	20	57	2.93488	0.0220333	16.0401	3.95987	0.86	0.81
TCGA-E2-A10F-01	BRCA	LumA	96.3226	31	22	1	0	31	0	0.53	0.58
TCGA-E2-A14O-01	BRCA	LumB	149.641	39	62	2.72842	0.308992	32.1761	6.82388	0.69	0.72
TCGA-E2-A14P-01	BRCA	Her2	159.164	122	365	7.04591	0.314269	8.34755	113.652	0.48	0.43
TCGA-E2-A14Q-01	BRCA	LumA	145.717	46	63	4.015	0.335084	1	45	0.58	0.54
TCGA-E2-A14R-01	BRCA	Basal	187.816	147	407	7.39209	0	49.5989	97.4011	0.79	0.75
TCGA-E2-A14S-01	BRCA	BRCA	127.643	42	145	2.12188	0.0421623	38.2958	3.70418	0.8	0.79
TCGA-E2-A14T-01	BRCA	LumA	103.333	48	171	7.22003	0.637769	2.02185	45.9781	0.55	0.51
TCGA-E2-A14V-01	BRCA	Her2	170.857	105	206	3.11845	0.5	11.8509	93.1491	0.49	0.47
TCGA-E2-A14W-01	BRCA	BRCA	170.602	113	141	2	0	90.1898	22.8102	0.71	0.68
TCGA-E2-A14X-01	BRCA	Basal	156.265	34	118	4.84117	0.546439	2.28623	31.7138	0.39	0.35
TCGA-E2-A14Y-01	BRCA	Basal	146.149	47	122	2.33155	0.0965635	35.072	11.928	0.79	0.79
TCGA-E2-A14Z-01	BRCA	LumA	128.9	90	132	2.05478	0.0251818	88.3976	1.6024	0.41	0.42
TCGA-E2-A150-01	BRCA	Basal	189.732	56	199	4.81107	0.520139	0.419602	55.5804	0.54	0.51
TCGA-E2-A153-01	BRCA	LumA	166.148	27	24	3.48037	0	2.64065	24.3594	0.34	0.28
TCGA-E2-A154-01	BRCA	LumA	150.07	43	27	2.94785	0.00173101	28.2445	14.7555	0.67	0.69
TCGA-E2-A155-01	BRCA	LumB	209.473	74	154	3.66869	0.509169	64.2469	9.75308	0.82	0.8
TCGA-E2-A156-01	BRCA	LumA	220.654	26	30	2	0	23	3	0.9	0.86
TCGA-E2-A158-01	BRCA	Basal	205.366	101	272	2	0	86.7	14.3	1	1
TCGA-E2-A15A-01	BRCA	LumB	174.34	47	233	5.57733	0.459805	2.42115	44.5788	0.58	0.52
TCGA-E2-A15C-01	BRCA	LumA	146.95	40	26	3.0331	0.0133942	4.53657	35.4634	0.75	0.74
TCGA-E2-A15D-01	BRCA	LumA	114	41	24	3	0.5	1	40	0.57	0.45
TCGA-E2-A15E-01	BRCA	LumA	171.367	30	166	3.01454	0.502423	3.69582	26.3042	0.33	0.34
TCGA-E2-A15F-01	BRCA	LumA	177.346	26	117	2	0	1	25	0.62	0.56
TCGA-E2-A15H-01	BRCA	LumA	187.161	31	202	4.12902	0.338033	1.8393	29.1607	0.54	0.54
TCGA-E2-A15I-01	BRCA	LumA	111.435	170	36	4.01803	0.295985	38.2726	131.727	0.62	0.7
TCGA-E2-A15J-01	BRCA	LumA	141.69	29	30	2	0	28	1	0.88	0.82
TCGA-E2-A15K-01	BRCA	LumB	84.5088	57	90	3	0.478928	55	2	0.7	0.65
TCGA-E2-A15L-01	BRCA	LumA	179.171	35	24	2	0	32.0023	2.99772	0.84	0.87
TCGA-E2-A15M-01	BRCA	LumA	195.935	93	98	4.34203	0.493688	8.83028	84.1697	0.28	0.24
TCGA-E2-A15O-01	BRCA	LumA	85.9545	44	81	4.07623	0.607309	27.1588	16.8412	0.78	0.76
TCGA-E2-A15P-01	BRCA	LumA	131.717	53	92	2	0	46.9687	6.03126	0.61	0.64
TCGA-E2-A15R-01	BRCA	LumA	161.941	51	85	3.43628	0.0841289	38.0288	12.9712	0.88	1
TCGA-E2-A15S-01	BRCA	LumB	113.806	62	98	2.69726	0.0831624	37.4398	24.5602	0.73	0.61
TCGA-E2-A15T-01	BRCA	LumB	56.7679	56	94	2	0	34.3436	21.6564	0.87	0.83
TCGA-E2-A1AZ-01	BRCA	Basal	154	74	193	4.26536	0.205947	6.0123	67.9877	0.48	0.43
TCGA-E2-A1B0-01	BRCA	Her2	124.796	49	176	2.92726	0.0585601	1.32765	47.6723	0.42	0.51
TCGA-E2-A1B1-01	BRCA	LumA	94.1613	31	30	3.23727	0.207674	4.34169	26.6583	0.27	0.25
TCGA-E2-A1B4-01	BRCA	LumA	135.854	41	23	2.36467	0.15498	0.795812	40.2042	0.79	0.79
TCGA-E2-A1B5-01	BRCA	LumA	121.938	32	32	2.6124	0.153759	2.52479	29.4752	0.17	0.24
TCGA-E2-A1BC-01	BRCA	LumA	158.545	44	42	2	0	36.7219	7.27809	0.56	0.53
TCGA-E2-A1BD-01	BRCA	LumA	123.206	34	38	2.97606	0	19.8047	14.1953	0.65	0.49
TCGA-E2-A1IE-01	BRCA	LumA	66.0222	45	116	3.19663	0.408097	35.227	9.77303	0.71	0.73
TCGA-E2-A1IF-01	BRCA	LumA	36.48	25	8	1.33867	0	24.6613	0.338671	0.35	0.33
TCGA-E2-A1IG-01	BRCA	LumA	44.6271	59	95	2	0	21.9759	37.0241	0.77	0.74
TCGA-E2-A1IH-01	BRCA	LumA	91.8675	83	129	2.80152	0.204485	57.2789	25.7211	0.42	0.35
TCGA-E2-A1II-01	BRCA	Basal	33.9459	37	70	2	0	37	0	0.47	0.43
TCGA-E2-A1IJ-01	BRCA	LumA	37.8077	26	38	1	0	26	0	0.4	0.36
TCGA-E2-A1IL-01	BRCA	LumA	51.8276	29	52	3.01799	0.474919	24.426	4.57396	0.76	0.73
TCGA-E2-A1IN-01	BRCA	LumA	79.5628	247	88	1.63247	0.0989608	231.891	15.1085	0.6	0.58
TCGA-E2-A1IO-01	BRCA	LumA	25.0455	22	141	2	0	19.2104	2.78964	0.54	0.45
TCGA-E2-A1IU-01	BRCA	LumA	34.2812	32	49	1.94929	0	31.0507	0.949285	0.67	0.59
TCGA-E2-A1L6-01	BRCA	LumA	83.9167	36	19	2.15582	0.0879148	24.2003	11.7997	0.48	0.48
TCGA-E2-A1L7-01	BRCA	LumB	44.4146	82	195	3.14982	0.52497	66.0939	15.9061	0.78	0.73
TCGA-E2-A1L8-01	BRCA	LumA	57.4865	37	36	2	0	10.9109	26.0891	0.57	0.52
TCGA-E2-A1L9-01	BRCA	LumA	73.0556	36	17	3.71915	0.216002	1.33382	34.6662	0.59	0.54
TCGA-E2-A1LA-01	BRCA	LumA	61.1089	101	85	2.00816	0.000602687	78.8062	22.1938	0.56	0.61
TCGA-E2-A1LB-01	BRCA	Her2	41	51	100	2	0	49.9919	1.00807	0.68	0.66
TCGA-E2-A1LE-01	BRCA	BRCA	44	109	402	2.0382	0.0191017	108.724	0.275754	0.52	0.52
TCGA-E2-A1LG-01	BRCA	Basal	97.1071	168	166	3.55771	0.5	11.9165	156.083	0.77	0.79
TCGA-E2-A1LH-01	BRCA	Basal	78.9242	198	109	3.06383	0.322893	14.023	183.977	0.32	0.27
TCGA-E2-A1LI-01	BRCA	Basal	51.16	25	99	3.54762	0.582061	4.6192	20.3808	0.31	0.21
TCGA-E2-A1LK-01	BRCA	Basal	71.7869	61	76	3	0.5	47.4081	13.5919	0.68	0.68
TCGA-E2-A1LL-01	BRCA	Basal	30.7692	39	259	2.28133	0.126162	2.0175	36.9825	0.47	0.4
TCGA-E2-A2P5-01	BRCA	BRCA	35.1552	116	119	1.14835	0.0118926	115.9	0.100397	0.6	0.62
TCGA-E2-A2P6-01	BRCA	LumA	32.2412	199	86	3.24308	0.452967	170.628	28.3715	0.86	0.87
TCGA-E2-A56Z-01	BRCA	LumB	39.4561	57	106	2.05367	0.026837	21.6771	35.3229	0.78	0.81
TCGA-E2-A570-01	BRCA	LumA	48.6739	46	44	1.53749	0	45.3674	0.632594	0.61	0.6
TCGA-E2-A573-01	BRCA	Basal	47.359	78	53	3.2494	0.471898	3.47811	74.5219	0.37	0.41
TCGA-E2-A574-01	BRCA	Basal	53.911	146	217	3.48049	0.487798	57.9871	88.0129	0.75	0.77
TCGA-E9-A1N3-01	BRCA	LumA	47.7073	41	14	2	0	22.4222	18.5778	0.77	0.75
TCGA-E9-A1N4-01	BRCA	LumA	53.1333	30	75	2	0	26	4	0.64	0.65
TCGA-E9-A1N5-01	BRCA	LumA	36.6579	38	42	2.04179	0.0208928	27.1002	10.8998	0.66	0.66
TCGA-E9-A1N8-01	BRCA	Basal	59.8085	47	178	3.00934	0.492152	30.7052	16.2948	0.95	0.96
TCGA-E9-A1N9-01	BRCA	Basal	32.5738	61	214	2.00454	0.00226916	7.42058	53.5794	0.48	0.4
TCGA-E9-A1NA-01	BRCA	LumB	37.0932	118	434	1	0	118	0	0.61	0.51
TCGA-E9-A1NC-01	BRCA	Basal	53.8148	162	70	2.83859	0.286072	97.208	64.792	0.41	0.4
TCGA-E9-A1ND-01	BRCA	Basal	43.7216	97	53	3.53747	0.488992	19.2147	77.7853	0.37	0.36
TCGA-E9-A1NE-01	BRCA	LumA	119.058	52	20	2.27683	0.0880031	41.8724	10.1276	0.24	0.23
TCGA-E9-A1NF-01	BRCA	LumB	60.75	64	195	2.29482	0.10902	38.5804	25.4196	0.47	0.4
TCGA-E9-A1NG-01	BRCA	LumA	61.75	40	10	2	0	38	2	0.34	0.32
TCGA-E9-A1NH-01	BRCA	LumA	86.7568	37	23	3	0.5	2.96193	34.0381	0.57	0.56
TCGA-E9-A1NI-01	BRCA	LumB	33.1094	128	65	2.56676	0.0616326	13.6663	114.334	0.66	0.56
TCGA-E9-A1QZ-01	BRCA	LumA	55.6316	19	34	1	0	19	0	0.3	0.31
TCGA-E9-A1R0-01	BRCA	LumA	62.3793	29	27	2	0	23	6	0.51	0.51
TCGA-E9-A1R2-01	BRCA	LumA	54.8971	68	85	2	0	65.5392	2.46083	0.67	0.7
TCGA-E9-A1R3-01	BRCA	LumA	67.9677	31	33	2.24933	0.0865948	20.4099	10.5901	0.48	0.45
TCGA-E9-A1R4-01	BRCA	LumB	58.7254	142	58	5.59371	0.395837	7.40567	134.594	0.38	0.31
TCGA-E9-A1R5-01	BRCA	LumA	104.429	49	119	2.78887	0.0056165	10.4688	38.5312	0.7	0.75
TCGA-E9-A1R6-01	BRCA	LumA	57.2581	31	124	1	0	31	0	0.66	0.54
TCGA-E9-A1R7-01	BRCA	LumB	51.7375	80	233	2.14269	0.0713468	21.8972	58.1028	0.66	0.59
TCGA-E9-A1RA-01	BRCA	LumA	57.3333	39	12	3.21599	0.330545	3.77514	35.2249	0.38	0.3
TCGA-E9-A1RB-01	BRCA	LumB	54.6829	41	119	2	0	8.56297	32.437	0.56	0.46
TCGA-E9-A1RC-01	BRCA	LumA	63.4655	58	113	2.32172	0.0495265	29.3442	28.6558	0.81	0.73
TCGA-E9-A1RD-01	BRCA	LumA	69.24	25	22	2	0	15.0996	9.90043	0.65	0.62
TCGA-E9-A1RE-01	BRCA	LumB	55.2394	71	223	3.0286	0.504766	16.0811	54.9189	0.79	0.67
TCGA-E9-A1RF-01	BRCA	LumA	51.5625	160	258	3.58809	0.549896	3.66804	156.332	0.49	0.44
TCGA-E9-A1RG-01	BRCA	LumB	37.6364	44	151	2.03681	0.00283964	12.2254	31.7746	0.71	0.76
TCGA-E9-A1RH-01	BRCA	Her2	59.2364	110	121	2.54444	0.153537	16.2372	93.7628	0.43	0.29
TCGA-E9-A1RI-01	BRCA	LumA	52.1667	24	33	2	0	20.4132	3.58679	0.59	0.61
TCGA-E9-A226-01	BRCA	LumB	63.875	40	138	2	0	7.39819	32.6018	0.62	0.61
TCGA-E9-A227-01	BRCA	LumA	70.04	25	28	3	0.5	0	25	0.56	0.54
TCGA-E9-A228-01	BRCA	LumB	64.5667	60	210	3.56515	0.514427	31.2315	28.7685	0.74	0.68
TCGA-E9-A229-01	BRCA	LumA	77.84	25	91	2.01121	0	1	24	0.59	0.57
TCGA-E9-A22A-01	BRCA	LumB	67.7609	46	109	1.80682	0	45.1932	0.806815	0.4	0.4
TCGA-E9-A22B-01	BRCA	LumA	61.7027	74	91	1	0	74	0	0.5	0.36
TCGA-E9-A22E-01	BRCA	LumB	59.8095	105	108	2.85264	0.398076	12.6152	92.3848	0.42	0.37
TCGA-E9-A22G-01	BRCA	Basal	58.246	126	233	3.10972	0.367536	94.8584	31.1416	0.9	0.92
TCGA-E9-A22H-01	BRCA	LumB	45.0968	31	43	2	0	13.3608	17.6392	0.69	0.66
TCGA-E9-A243-01	BRCA	Basal	66.5278	72	29	4.18943	0.307926	6.11993	65.8801	0.21	0.2
TCGA-E9-A244-01	BRCA	Basal	63.2	115	196	2.08696	0.0279514	86.1111	28.8889	0.46	0.2
TCGA-E9-A245-01	BRCA	LumA	42.7931	29	15	3.18303	0.155348	3.12533	25.8747	0.25	0.25
TCGA-E9-A247-01	BRCA	LumA	35.1923	52	150	3.53167	0.567823	25.3098	26.6902	0.72	0.68
TCGA-E9-A248-01	BRCA	Her2	60.6	25	227	3.68331	0.419607	8.39733	16.6027	0.27	0.32
TCGA-E9-A249-01	BRCA	LumB	37.1667	24	19	3.37431	0.556839	19.4685	4.53147	0.66	0.45
TCGA-E9-A24A-01	BRCA	LumA	47.68	25	19	2	0	24	1	0.61	0.64
TCGA-E9-A2JS-01	BRCA	LumB	78.1648	91	125	3.71767	0.461144	80.0445	10.9555	0.64	0.55
TCGA-E9-A2JT-01	BRCA	LumA	37.72	25	12	2	0	2.95711	22.0429	0.16	0.18
TCGA-E9-A3HO-01	BRCA	LumB	35.6222	90	105	1.27292	0.0332912	89.8632	0.136836	0.75	0.63
TCGA-E9-A3Q9-01	BRCA	BRCA	35.663	92	26	2	0	90.7163	1.28371	0.34	0.31
TCGA-E9-A3QA-01	BRCA	Basal	31.989	91	44	2	0	90.4759	0.524141	0.29	0.26
TCGA-E9-A3X8-01	BRCA	LumA	59.2	25	17	1.8713	0.0378821	9.54496	15.455	0.23	0.23
TCGA-E9-A5FL-01	BRCA	Basal	75.875	128	34	2	0	84.8393	43.1607	0.51	0.58
TCGA-E9-A5UO-01	BRCA	LumB	34.3333	54	196	3	0.442826	39.542	14.458	0.92	0.98
TCGA-E9-A5UP-01	BRCA	BRCA	51.4792	48	55	1.25809	0	47.7573	0.242697	0.79	0.79
TCGA-EW-A1IW-01	BRCA	LumA	96.8051	118	86	2	0	96.5917	21.4083	0.57	0.55
TCGA-EW-A1IX-01	BRCA	LumA	34.3421	38	45	2.26623	0.133115	29.485	8.515	0.55	0.6
TCGA-EW-A1IY-01	BRCA	LumB	71.9767	43	38	2.01723	0.00861442	3.95694	39.0431	0.51	0.54
TCGA-EW-A1IZ-01	BRCA	LumA	38.5277	415	23	1.78265	0	414.217	0.782653	0.29	0.31
TCGA-EW-A1J1-01	BRCA	LumA	77.9286	28	78	3.46585	0.499861	8.12499	19.875	0.75	0.68
TCGA-EW-A1J2-01	BRCA	LumA	119.925	40	37	2.81321	0.399798	30.8317	9.1683	0.41	0.36
TCGA-EW-A1J3-01	BRCA	LumA	139.095	42	73	3.17461	0.512532	4.05829	37.9417	0.8	0.71
TCGA-EW-A1J5-01	BRCA	LumA	81.1594	508	56	3	0.5	450.79	57.2098	0.61	0.55
TCGA-EW-A1J6-01	BRCA	LumB	96.5741	54	216	2.10667	0	41.9032	12.0968	0.78	0.76
TCGA-EW-A1OV-01	BRCA	Her2	49.8099	121	47	2.03299	0.0164961	11.9401	109.06	0.31	0.28
TCGA-EW-A1OX-01	BRCA	LumB	33.6538	26	117	2.68388	0.341938	19.1914	6.8086	0.94	0.94
TCGA-EW-A1OZ-01	BRCA	LumB	41.1486	74	326	2.48871	0.0842165	28.6903	45.3097	0.63	0.65
TCGA-EW-A1P0-01	BRCA	LumB	36.3846	26	96	2	0	18.2991	7.70089	0.83	0.77
TCGA-EW-A1P1-01	BRCA	Normal	30.2273	22	14	2	0	12.0723	9.92773	0.18	0.3
TCGA-EW-A1P3-01	BRCA	LumA	34.875	32	52	1	0	32	0	0.68	0.6
TCGA-EW-A1P4-01	BRCA	Basal	37.9535	86	150	2.70832	0.294451	13.6702	72.3298	0.42	0.42
TCGA-EW-A1P5-01	BRCA	LumA	29.25	24	48	2.71471	0.350369	12.684	11.316	0.65	0.62
TCGA-EW-A1P6-01	BRCA	LumA	39.2188	32	34	1.23363	0	30.4595	1.54054	0.75	0.71
TCGA-EW-A1P7-01	BRCA	Normal	39.7273	44	24	1.58821	0.0163455	37.4299	6.57013	0.29	0.18
TCGA-EW-A1P8-01	BRCA	Basal	85.7234	47	137	2.9535	0.411225	39.2856	7.71436	0.68	0.67
TCGA-EW-A1PA-01	BRCA	LumA	30.375	40	192	2	0	39.1709	0.829142	0.64	0.63
TCGA-EW-A1PB-01	BRCA	Basal	55.5228	197	115	2.90484	0.397675	193.294	3.70591	0.52	0.47
TCGA-EW-A1PC-01	BRCA	BRCA	42.324	179	181	3.97186	0.179017	26.0015	152.998	0.81	0.71
TCGA-EW-A1PD-01	BRCA	BRCA	34.4062	96	66	2.02767	0	17.5003	78.4997	0.6	0.64
TCGA-EW-A1PE-01	BRCA	LumA	31.2653	49	26	2	0	46.6219	2.37807	0.69	0.65
TCGA-EW-A2FR-01	BRCA	Her2	48.4062	64	72	3.35346	0.488005	1.61886	62.3811	0.24	0.23
TCGA-EW-A2FS-01	BRCA	LumA	40.2391	46	115	3.04395	0.413463	11.8659	34.1341	0.54	0.5
TCGA-EW-A2FV-01	BRCA	LumA	80.6	30	102	1.45468	0	29.1847	0.815335	0.4	0.34
TCGA-EW-A2FW-01	BRCA	LumB	93	29	231	3.39079	0.136898	8.90338	20.0966	0.87	0.88
TCGA-EW-A3E8-01	BRCA	BRCA	43.5878	131	55	4.17996	0.527751	28.6122	102.388	0.31	0.29
TCGA-EW-A3U0-01	BRCA	BRCA	37.6193	176	247	2.1818	0.0349073	90.713	85.287	0.41	0.39
TCGA-EW-A423-01	BRCA	LumA	64.4737	95	100	3.13571	0.519156	54.6515	40.3485	0.69	0.58
TCGA-GI-A2C8-01	BRCA	LumA	49.1795	117	156	1.99999	0.116527	64.9442	52.0558	0.48	0.42
TCGA-GM-A2D9-01	BRCA	LumA	60.4356	528	69	3.42999	0.544001	30.7868	497.213	0.73	0.72
TCGA-GM-A2DA-01	BRCA	LumA	36.4722	36	74	2.02632	0.0087732	31.8937	4.10627	0.52	0.48
TCGA-GM-A2DB-01	BRCA	Her2	58.1417	127	80	3.96772	0.465739	10.1255	116.875	0.32	0.28
TCGA-GM-A2DC-01	BRCA	LumA	55.5161	31	123	2.03097	0.000384044	21.0537	9.94627	0.71	0.84
TCGA-GM-A2DD-01	BRCA	Normal	71.6034	58	54	4.31923	0.528285	4.44905	53.5509	0.29	0.18
TCGA-GM-A2DF-01	BRCA	Basal	70.4583	48	139	2.0556	0	11.7684	36.2316	0.36	0.49
TCGA-GM-A2DH-01	BRCA	Her2	96.5119	168	82	3.2749	0.488444	6.4678	161.532	0.38	0.29
TCGA-GM-A2DI-01	BRCA	LumA	50.7083	72	18	2.10196	0.00942505	25.8876	46.1124	0.22	0.25
TCGA-GM-A2DK-01	BRCA	LumA	64.0333	30	96	2	0	1.0114	28.9886	0.47	0.48
TCGA-GM-A2DL-01	BRCA	LumA	48.4286	42	141	2	0	41.9376	0.0624064	0.54	0.53
TCGA-GM-A2DM-01	BRCA	LumA	59.0741	27	15	2	0	23	4	0.72	0.72
TCGA-GM-A2DN-01	BRCA	LumA	44.0333	30	9	1	0	30	0	0.34	0.35
TCGA-GM-A3NW-01	BRCA	LumA	35.7642	106	81	1.07999	0	105.974	0.0257305	0.54	0.48
TCGA-GM-A3NY-01	BRCA	BRCA	50.5342	146	35	2.08062	0.0244581	49.9386	96.0614	0.75	0.7
TCGA-GM-A3XL-01	BRCA	Basal	66.9781	137	202	2	0	70.0882	66.9118	0.66	0.63
TCGA-GM-A3XN-01	BRCA	BRCA	85.7931	29	10	1.98139	0	1.52873	27.4713	0.38	0.4
TCGA-GM-A5PV-01	BRCA	LumA	55.0526	38	11	2	0	31.8224	6.17758	0.62	0.63
TCGA-GM-A5PX-01	BRCA	LumA	57.0455	44	23	1.17404	0	43.906	0.0939812	0.51	0.52
TCGA-HN-A2NL-01	BRCA	Basal	55.4149	94	135	2	0	84.6839	9.31614	0.89	0.88
TCGA-HN-A2OB-01	BRCA	LumA	53.3333	18	25	1.76398	0	11.8643	6.13569	0.42	0.42
TCGA-JL-A3YW-01	BRCA	BRCA	75.9533	150	80	5.76933	0.597757	4.35568	145.644	0.32	0.34
TCGA-JL-A3YX-01	BRCA	LumA	56.6441	59	48	3.17044	0.518632	43.5227	15.4773	0.58	0.55
TCGA-LL-A440-01	BRCA	LumA	48.7222	18	21	2.9405	0.080579	3.23689	14.7631	0.34	0.3
TCGA-LL-A5YL-01	BRCA	LumA	49.2737	95	37	3.03989	0.466932	5.98214	89.0179	0.57	0.57
TCGA-LL-A5YM-01	BRCA	LumB	43.2703	37	116	1	0	37	0	0.65	0.55
TCGA-LL-A5YN-01	BRCA	LumA	49.5714	49	81	4.49635	0.579055	4.59817	44.4018	0.24	0.34
TCGA-LL-A5YO-01	BRCA	Her2	46.2419	62	28	2.01275	0.00511895	4	58	0.6	0.69
TCGA-LL-A5YP-01	BRCA	Basal	37.9314	102	223	2.09716	0.0485803	32.6626	69.3374	0.43	0.37
TCGA-OK-A5Q2-01	BRCA	LumA	38.5778	45	69	1.19467	0	44.8053	0.194666	0.33	0.35
TCGA-OL-A5D6-01	BRCA	Normal	51.0755	53	78	2	0	52.2227	0.777333	0.5	0.54
TCGA-OL-A5D8-01	BRCA	LumA	74.0488	41	171	2.0252	0.0126018	31.3492	9.65077	0.78	0.76
TCGA-OL-A5DA-01	BRCA	LumA	47.7303	89	70	2	0	19.8326	69.1674	0.68	0.69
TCGA-OL-A5RU-01	BRCA	LumA	46.0909	44	28	2.78918	0.23029	1	43	0.43	0.42
TCGA-OL-A5RW-01	BRCA	Basal	72.4249	233	469	2	0	152.613	80.3866	0.88	0.8
TCGA-OL-A5RX-01	BRCA	LumA	57.525	40	34	1	0	40	0	0.42	0.43
TCGA-OL-A5RY-01	BRCA	Normal	44.25	16	29	2	0	2	14	0.55	0.54
TCGA-OL-A5RZ-01	BRCA	Her2	58.1871	139	329	3.63214	0.286865	33.3834	105.617	0.86	0.81
TCGA-OL-A5S0-01	BRCA	Basal	35.2075	53	122	1.09119	0.0139934	51.721	1.27902	0.46	0.47
TCGA-OL-A66H-01	BRCA	LumA	44.6286	35	28	2.46412	0.214206	22.8192	12.1808	0.65	0.63
TCGA-OL-A66I-01	BRCA	Basal	48.4902	51	135	3.06079	0.433776	3.80332	47.1967	0.27	0.26
TCGA-OL-A66J-01	BRCA	LumA	42.4211	76	37	2	0	70.3406	5.65944	0.61	0.57
TCGA-OL-A66K-01	BRCA	LumA	46.4528	53	28	3.25431	0.527537	20.3122	32.6878	0.57	0.67
TCGA-PE-A5DD-01	BRCA	LumA	62.5493	71	67	2	0	64.3976	6.60236	0.74	0.69
TCGA-PE-A5DE-01	BRCA	LumA	63.7279	566	25	2.91553	0.32276	151.125	414.875	0.36	0.41
TCGA-A2-A25D-01	BRCA	LumA	52.194	67	100	1	0	67	0	0.57	0.52
TCGA-BI-A0VR-01	CESC	CESC	115.151	106	21	2.65995	0	8.16048	97.8395	0.33	0.23
TCGA-BI-A0VS-01	CESC	CESC	131.667	120	71	4.05137	0.334067	24.5051	95.4949	0.49	0.37
TCGA-BI-A20A-01	CESC	CESC	82.2154	65	51	3.19165	0.433638	1.65469	63.3453	0.44	0.43
TCGA-C5-A0TN-01	CESC	CESC	63.521	119	106	2	0	56.1561	62.8439	0.89	0.89
TCGA-C5-A1BE-01	CESC	CESC	98.15	80	51	2	0	73.9817	6.01828	0.61	0.62
TCGA-C5-A1BF-01	CESC	CESC	62.047	298	40	2	0	148.224	149.776	0.74	0.77
TCGA-C5-A1BI-01	CESC	CESC	142.131	122	14	2.01727	0.00754393	83.3609	38.6391	0.2	0.18
TCGA-C5-A1BJ-01	CESC	CESC	67.4892	323	67	3.58244	0.370855	17.9664	305.034	0.25	0.22
TCGA-C5-A1BK-01	CESC	CESC	128.265	181	58	4.67363	0.36408	2.46486	178.535	0.29	0.25
TCGA-C5-A1BL-01	CESC	CESC	103.35	197	76	2.01366	0	28.755	168.245	0.62	0.62
TCGA-C5-A1BM-01	CESC	CESC	101.301	143	42	1.6805	0	141.041	1.9592	0.65	0.64
TCGA-C5-A1BN-01	CESC	CESC	59.9107	224	133	2	0	178.271	45.7293	0.79	0.75
TCGA-C5-A1M5-01	CESC	CESC	108.643	56	77	2.07337	0	34.1208	21.8792	0.79	0.78
TCGA-C5-A1M6-01	CESC	CESC	126.73	152	75	4	0.333333	31.3662	120.634	0.73	0.67
TCGA-C5-A1M7-01	CESC	CESC	117.821	106	39	2.04106	0.0201847	10.0295	95.9705	0.39	0.33
TCGA-C5-A1M9-01	CESC	CESC	69.9669	181	59	2.86948	0.0190023	133.862	47.1385	0.81	0.84
TCGA-C5-A1ME-01	CESC	CESC	46.9219	64	88	3.0469	0.053628	6.06522	57.9348	0.71	0.69
TCGA-C5-A1MF-01	CESC	CESC	109.437	87	99	4	0.333333	11.6194	75.3806	0.78	0.76
TCGA-C5-A1MH-01	CESC	CESC	79.299	291	19	2.08363	0.101864	107.991	183.009	0.29	0.31
TCGA-C5-A1MI-01	CESC	CESC	54.1375	240	94	2.618	0.00824844	60.0805	179.92	0.66	0.67
TCGA-C5-A1MJ-01	CESC	CESC	85.1455	110	37	3.05853	0.5	23.647	86.353	0.57	0.6
TCGA-C5-A1MK-01	CESC	CESC	85.2507	343	18	1	0	343	0	0.52	0.53
TCGA-C5-A1ML-01	CESC	CESC	56.8966	319	40	2.81873	0.041024	188.517	130.483	0.79	0.84
TCGA-C5-A1MN-01	CESC	CESC	72.3	170	98	1.57802	0	170	0	0.64	0.69
TCGA-C5-A1MP-01	CESC	CESC	80.0652	46	32	3.80691	0.305296	3.06296	42.937	0.56	0.51
TCGA-DR-A0ZL-01	CESC	CESC	152.776	58	109	2.28775	0	50.8804	7.11961	0.49	0.46
TCGA-DR-A0ZM-01	CESC	CESC	126.485	1393	16	2.20794	0.073429	26.8667	1366.13	0.48	0.45
TCGA-DS-A0VK-01	CESC	CESC	160	142	87	2.98313	0.128995	117.345	24.655	0.67	0.62
TCGA-DS-A0VL-01	CESC	CESC	70.7252	222	63	2	0	61.9841	160.016	0.79	0.83
TCGA-DS-A0VN-01	CESC	CESC	106.891	156	44	3.27934	0.497645	9.80127	146.199	0.5	0.51
TCGA-EA-A1QT-01	CESC	CESC	82.0274	73	257	2	0	63.8259	9.17406	0.86	0.87
TCGA-EX-A1H5-01	CESC	CESC	71.8167	180	51	2	0	133.547	46.453	0.78	0.81
TCGA-FU-A23K-01	CESC	CESC	78.128	125	51	1.99843	0	123.637	1.36295	0.65	0.65
TCGA-3X-AAV9-01	CHOL	CHOL	64.7467	75	24	2	0	74.9668	0.033169	0.24	0.21992
TCGA-3X-AAVA-01	CHOL	CHOL	37.4833	60	49	2	0	36.7969	23.2031	0.79	0.793684
TCGA-3X-AAVB-01	CHOL	CHOL	39.5208	48	31	2.32362	0.125193	5.49972	42.5003	0.34	0.347734
TCGA-3X-AAVC-01	CHOL	CHOL	48.7619	84	86	3.08938	0.204302	27.5005	56.4995	0.6	0.523682
TCGA-3X-AAVE-01	CHOL	CHOL	55.9706	68	29	2	0	56.7082	11.2918	0.47	0.475266
TCGA-4G-AAZO-01	CHOL	CHOL	34.913	69	50	2.96491	0.422367	22.6802	46.3198	0.79	0.737904
TCGA-4G-AAZT-01	CHOL	CHOL	52.9592	147	27	2.8172	0.396293	77.8423	69.1577	0.8	0.711839
TCGA-W5-AA2G-01	CHOL	CHOL	53.325	80	65	2.04994	0.0249698	54.2019	25.7981	0.5	0.526599
TCGA-W5-AA2H-01	CHOL	CHOL	34.3333	12	10	1.87337	0	2.39294	9.60706	0.5	0.452886
TCGA-W5-AA2I-01	CHOL	CHOL	41.9281	139	43	2.03918	0.0195916	108.568	30.4323	0.83	0.902068
TCGA-W5-AA2O-01	CHOL	CHOL	52.8696	92	97	2	0	76.7085	15.2915	0.76	0.701108
TCGA-W5-AA2Q-01	CHOL	CHOL	31.2676	142	83	2.52941	0.264703	70.365	71.635	0.91	1
TCGA-W5-AA2R-01	CHOL	CHOL	40.013	77	48	2	0	14.6924	62.3076	0.58	0.603638
TCGA-W5-AA2T-01	CHOL	CHOL	44.7879	132	130	2.89064	0.252184	106.229	25.771	0.85	0.711746
TCGA-W5-AA2U-01	CHOL	CHOL	57.136	250	84	2.70107	0.307644	189.68	60.3201	0.78	0.777788
TCGA-W5-AA2W-01	CHOL	CHOL	43.3636	44	58	3.04487	0.503285	26.7984	17.2016	0.87	0.789812
TCGA-W5-AA2X-01	CHOL	CHOL	49.3129	163	144	3.39445	0.533378	95.4861	67.5139	0.65	0.61919
TCGA-W5-AA2Z-01	CHOL	CHOL	41.2558	43	41	2.53227	0.215189	14.0321	28.9679	0.67	0.607639
TCGA-W5-AA30-01	CHOL	CHOL	45.1737	190	79	3.04545	0.455119	46.5014	143.499	0.52	0.487336
TCGA-W5-AA31-01	CHOL	CHOL	38.9538	130	190	2.19206	0.186511	42.3558	87.6442	0.47	0.395679
TCGA-W5-AA33-01	CHOL	CHOL	32.5532	94	22	2	0	93	1	0.39	0.390594
TCGA-W5-AA34-01	CHOL	CHOL	60.3636	121	47	3	0.404194	36.0685	84.9315	0.9	0.884261
TCGA-W5-AA36-01	CHOL	CHOL	51.7917	72	77	2.96925	0.334626	58.2408	13.7592	0.86	0.824028
TCGA-W5-AA38-01	CHOL	CHOL	39.8596	57	30	2	0	23.8666	33.1334	0.69	0.694652
TCGA-W5-AA39-01	CHOL	CHOL	39.3883	1285	70	2.01878	0	1143	142	0.87	0.886996
TCGA-W6-AA0S-01	CHOL	CHOL	60.8814	59	87	2	0	53.9703	5.02967	0.78	0.770338
TCGA-WD-A7RX-01	CHOL	CHOL	64.7167	60	81	2.06399	0.0319936	44.7173	15.2827	0.51	0.499833
TCGA-YR-A95A-01	CHOL	CHOL	37.2037	54	110	2	0	37.7357	16.2643	0.75	0.725323
TCGA-ZD-A8I3-01	CHOL	CHOL	51.1754	57	51	2.93651	0.403638	38.1615	18.8385	0.74	0.652655
TCGA-ZH-A8Y1-01	CHOL	CHOL	57.3125	64	63	3.06242	0.475139	44.5697	19.4303	0.8	0.761381
TCGA-ZH-A8Y2-01	CHOL	CHOL	53.6494	77	127	3.03661	0.506101	30.7299	46.2701	0.77	0.643416
TCGA-ZH-A8Y4-01	CHOL	CHOL	55.7723	101	73	3.08452	0.511728	35.3589	65.6411	0.67	0.610692
TCGA-ZH-A8Y5-01	CHOL	CHOL	44.4889	45	96	2.66523	0.230478	29.6729	15.3271	0.89	0.864522
TCGA-ZH-A8Y6-01	CHOL	CHOL	48.8182	88	24	2	0	76	12	1	0.850721
TCGA-ZH-A8Y8-01	CHOL	CHOL	45.3889	54	52	2	0	46.2838	7.71623	0.48	0.453947
TCGA-ZU-A8S4-01	CHOL	CHOL	62.6467	167	25	1	0	167	0	0.28	0.28861
TCGA-A6-2675-01	CRC	CIN	149.271	59	145	4.06308	0.431941	5.02372	53.9763	0.42	0.39
TCGA-A6-4105-01	CRC	CIN	158.587	126	59	4	0.333333	34.0742	91.9258	0.59	0.61
TCGA-A6-5657-01	CRC	CIN	210.054	74	27	3.76782	0.184816	3.79434	70.2057	0.31	0.3
TCGA-A6-5660-01	CRC	CIN	191.736	87	116	4.97109	0.10993	65.6475	21.3525	1	1
TCGA-A6-5661-01	CRC	MSI	182.72	962	28	4.03648	0.334853	34.8025	927.198	0.66	0.65
TCGA-A6-5662-01	CRC	CIN	186.5	54	94	4.981	0.185665	10.4825	43.5175	0.95	1
TCGA-A6-5664-01	CRC	GS	109.367	30	28	3	0.488978	2	28	0.39	0.42
TCGA-A6-5665-01	CRC	MSI	178.321	1615	39	4.02831	0.593014	1513.62	101.376	0.72	0.73
TCGA-A6-5666-01	CRC	CIN	158.187	75	51	3.14298	0.418946	69.1311	5.86887	0.92	0.89
TCGA-A6-6137-01	CRC	CIN	120.305	95	43	3.74025	0.590127	18.6098	76.3902	0.3	0.24
TCGA-A6-6138-01	CRC	CIN	114.494	87	65	3.98067	0.301912	3.78438	83.2156	0.62	0.52
TCGA-A6-6142-01	CRC	CIN	104.625	56	70	3.27451	0.474529	4.02494	51.9751	0.45	0.38
TCGA-A6-6648-01	CRC	CIN	139.276	76	86	3.7435	0.49006	18.2427	57.7573	0.46	0.37
TCGA-A6-6649-01	CRC	CIN	125.753	97	51	5.14892	0.585134	12.5297	84.4703	0.42	0.41
TCGA-A6-6651-01	CRC	CIN	81.3231	65	32	3.41443	0.491471	14.3295	50.6705	0.38	0.4
TCGA-A6-6652-01	CRC	CIN	96.0658	76	86	3.01022	0.500272	52.1153	23.8847	0.84	0.79
TCGA-A6-6653-01	CRC	MSI	96.4599	972	75	2.22663	0.0566584	944.488	27.5115	0.68	0.67
TCGA-A6-6654-01	CRC	CIN	84.8205	117	47	2.68114	0.229074	2.45541	114.545	0.32	0.31
TCGA-A6-6782-01	CRC	CIN	89.0404	99	47	3.03349	0.496785	9.94886	89.0511	0.52	0.52
TCGA-AA-3489-01	CRC	CIN	78.6418	67	16	2.10584	0	5.0118	61.9882	0.32	0.28
TCGA-AA-3492-01	CRC	MSI	68.9495	1843	57	2.01083	0	1719.37	123.628	0.82	0.82
TCGA-AA-3502-01	CRC	GS	66.3357	140	44	3	0.5	124.991	15.0088	0.82	0.83
TCGA-AA-3511-01	CRC	CIN	96.9663	89	46	3.03093	0.5	22.9317	66.0683	0.51	0.57
TCGA-AA-3655-01	CRC	CIN	108.574	68	77	3.54028	0.179873	20.7325	47.2675	0.87	0.9
TCGA-AA-3660-01	CRC	CIN	175.386	88	103	6.05948	0.560987	12.8161	75.1839	0.77	0.67
TCGA-AA-3663-01	CRC	MSI	170.235	2218	39	5.92711	0.613764	560.771	1657.23	0.79	0.77
TCGA-AA-3713-01	CRC	MSI	182.766	1180	32	4.44679	0.51338	14.2638	1165.74	0.55	0.54
TCGA-AD-5900-01	CRC	MSI	186.955	1263	23	4	0.333333	49.3856	1213.61	0.53	0.47
TCGA-AD-6548-01	CRC	GS	71.2958	71	58	2	0	1.84628	69.1537	0.53	0.53
TCGA-AD-6888-01	CRC	CIN	94.908	87	72	3.22994	0.511579	17.5331	69.4669	0.57	0.53
TCGA-AD-6889-01	CRC	MSI	104.463	1661	48	4.00166	0.64822	1558.96	102.038	0.87	0.88
TCGA-AD-6890-01	CRC	CIN	88.0312	96	38	1.5382	0	78.6423	17.3577	0.6	0.58
TCGA-AD-6895-01	CRC	MSI	78.4447	1457	40	3.08619	0.459023	1385.28	71.7185	0.57	0.56
TCGA-AD-6899-01	CRC	CIN	74.1496	127	37	3.21298	0.473739	43.9206	83.0794	0.62	0.67
TCGA-AD-6901-01	CRC	CIN	110.284	197	51	2	0	62.935	134.065	0.57	0.69
TCGA-AD-6963-01	CRC	CIN	117.397	63	55	4.21477	0.613337	2.96328	60.0367	0.35	0.34
TCGA-AD-6964-01	CRC	MSI	97.9727	1211	27	3.05177	0.465198	893.961	317.039	0.51	0.51
TCGA-AD-6965-01	CRC	CIN	66.4393	107	73	2.13239	0.00822821	94.334	12.666	0.78	0.77
TCGA-AU-3779-01	CRC	CIN	195.417	84	64	4.01203	0.333835	11.1867	72.8133	0.62	0.58
TCGA-AU-6004-01	CRC	MSI	202.105	1053	37	4.97441	0.534355	54.6146	998.385	0.47	0.48
TCGA-AY-5543-01	CRC	CIN	191.048	83	72	3.93319	0.289474	14.3075	68.6925	0.7	0.68
TCGA-AY-6197-01	CRC	MSI	203.447	1236	75	5.08971	0.581861	20.8859	1215.11	0.78	0.79
TCGA-AZ-4323-01	CRC	GS	114.053	19	30	2.03682	0.0175976	12.1123	6.88769	0.2	0.29
TCGA-AZ-4616-01	CRC	CIN	68.1633	49	32	3.00352	0.500295	27.7878	21.2122	0.5	0.54
TCGA-AZ-5403-01	CRC	CIN	190.34	53	74	6.72174	0.451557	3.67575	49.3243	0.38	0.38
TCGA-AZ-6598-01	CRC	MSI	146.395	2304	74	4.06146	0.335894	608.108	1695.89	0.85	0.8
TCGA-AZ-6600-01	CRC	CIN	164.559	118	71	6.05069	0.634995	16.3517	101.648	0.51	0.43
TCGA-CA-5796-01	CRC	GS	160.87	54	19	5	0.496195	39.1098	14.8902	0.84	0.77
TCGA-CA-5797-01	CRC	CIN	227.523	44	87	4	0.333333	11.4501	32.5499	0.65	0.58
TCGA-CA-6716-01	CRC	CIN	110.252	135	16	2.41206	0.024799	84.4137	50.5863	0.75	0.65
TCGA-CA-6718-01	CRC	POLE	86.3091	2281	33	3.73042	0.508907	155.906	2125.09	0.47	0.46
TCGA-CA-6719-01	CRC	CIN	88.6742	89	67	3.044	0.5	49.415	39.585	0.57	0.63
TCGA-CK-5912-01	CRC	CIN	214.609	46	55	3.2376	0	25.2797	20.7203	0.78	0.8
TCGA-CK-5913-01	CRC	MSI	191.597	690	34	7.22799	0.544529	31.9211	658.079	0.71	0.77
TCGA-CK-5914-01	CRC	CIN	181.131	99	46	5.59453	0.547443	44.5845	54.4155	0.77	0.83
TCGA-CK-5915-01	CRC	CIN	200.25	84	40	2.14126	0	52.1764	31.8236	0.88	0.9
TCGA-CK-5916-01	CRC	MSI	192.065	1382	13	4.43392	0.294131	8.39586	1373.6	0.59	0.6
TCGA-CM-4743-01	CRC	MSI	190.377	973	24	2.03463	0.0173126	971.466	1.53383	0.42	0.43
TCGA-CM-4744-01	CRC	CIN	76.4109	129	47	2.25782	0	45.588	83.412	0.81	0.8
TCGA-CM-4746-01	CRC	MSI	76.1026	682	55	2.08968	0.00134827	656.348	25.6517	0.81	0.8
TCGA-CM-4747-01	CRC	CIN	77.625	80	62	2.46032	0.195515	50.7808	29.2192	0.59	0.54
TCGA-CM-4750-01	CRC	CIN	84.5823	79	67	2.95866	0.0922141	40.207	38.793	0.69	0.65
TCGA-CM-4752-01	CRC	CIN	138.148	115	120	5.08238	0.586846	8.93154	106.068	0.42	0.4
TCGA-CM-5341-01	CRC	CIN	81.6102	118	83	2.94601	0.444255	47.4969	70.5031	0.5	0.48
TCGA-CM-5344-01	CRC	CIN	279.953	43	39	8.69994	0.490847	2.40396	40.596	0.54	0.54
TCGA-CM-5348-01	CRC	CIN	210.705	122	64	7.40176	0.521883	9.41749	112.583	0.57	0.51
TCGA-CM-5349-01	CRC	CIN	202.272	81	50	4.63169	0.462584	4.17826	76.8217	0.51	0.46
TCGA-CM-5860-01	CRC	CIN	178.535	86	52	4.02179	0.33878	19.9465	66.0535	0.56	0.54
TCGA-CM-5861-01	CRC	MSI	163.766	1229	25	5.56887	0.51584	45.4039	1183.6	0.74	0.74
TCGA-CM-5862-01	CRC	CIN	175.5	60	114	4.51067	0.294351	19.0925	40.9075	0.86	0.67
TCGA-CM-5864-01	CRC	CIN	221.26	173	66	4.64623	0.135318	75.3276	97.6724	0.75	0.74
TCGA-CM-5868-01	CRC	CIN	198.772	101	45	6.29678	0.696584	16.5485	84.4515	0.5	0.58
TCGA-CM-6161-01	CRC	GS	171.917	60	21	5.72696	0.532093	4.09753	55.9025	0.66	0.59
TCGA-CM-6162-01	CRC	MSI	167.062	901	14	2.20872	0.0844193	841.808	59.1916	0.49	0.45
TCGA-CM-6163-01	CRC	CIN	182.527	74	51	6.10263	0.624826	7.69692	66.3031	0.47	0.45
TCGA-CM-6164-01	CRC	CIN	187.122	49	44	6.90219	0.571093	1.20913	47.7909	0.43	0.38
TCGA-CM-6165-01	CRC	CIN	192.277	94	43	3	0.353853	76.4157	17.5843	0.76	0.73
TCGA-CM-6166-01	CRC	CIN	188.838	68	25	4.29292	0.353769	12.4772	55.5228	0.75	0.76
TCGA-CM-6168-01	CRC	GS	200.298	151	26	4.0416	0.524519	5.27849	145.722	0.35	0.36
TCGA-CM-6169-01	CRC	CIN	158.871	93	58	4.1278	0.321835	11.8009	81.1991	0.67	0.73
TCGA-CM-6170-01	CRC	CIN	190.038	78	68	4.24923	0.493472	59.9378	18.0622	0.77	0.79
TCGA-CM-6172-01	CRC	CIN	195.206	68	105	4	0.466986	58.3428	9.65722	0.74	0.73
TCGA-CM-6674-01	CRC	MSI	89.2149	726	15	2.58782	0.286152	719.005	6.99496	0.5	0.49
TCGA-CM-6675-01	CRC	CIN	84.7164	67	148	3.04434	0.504948	57.2472	9.75283	0.93	0.95
TCGA-CM-6676-01	CRC	CIN	101.614	70	35	4.0298	0.428103	14.0823	55.9177	0.55	0.41
TCGA-CM-6677-01	CRC	CIN	91.0625	96	59	3.01108	0.0736843	28.434	67.566	0.49	0.48
TCGA-CM-6678-01	CRC	CIN	97.3913	92	12	3.22808	0.224181	35.3985	56.6015	0.65	0.67
TCGA-CM-6679-01	CRC	CIN	55.4857	35	42	1	0	35	0	0.39	0.44
TCGA-D5-5537-01	CRC	CIN	87.8384	99	30	3.46013	0.421417	80.4726	18.5274	0.71	0.68
TCGA-D5-5538-01	CRC	CIN	165.277	83	73	3.00228	0.000761551	67.3486	15.6514	0.69	0.67
TCGA-D5-5539-01	CRC	CIN	173.126	87	74	4.04795	0.33006	20.2769	66.7231	0.56	0.57
TCGA-D5-5540-01	CRC	CIN	178.7	100	81	3.02168	0.00722543	82.528	17.472	0.89	0.89
TCGA-D5-5541-01	CRC	CIN	166.593	59	56	4.72232	0.347762	18.8571	40.1429	0.61	0.59
TCGA-D5-6529-01	CRC	CIN	155.538	91	18	4.65131	0.463863	4.52286	86.4771	0.39	0.36
TCGA-D5-6531-01	CRC	CIN	206.762	164	71	6.31744	0.632271	83.5635	80.4365	0.62	0.63
TCGA-D5-6532-01	CRC	GS	164.887	97	71	3.89851	0.262691	78.3485	18.6515	0.78	0.79
TCGA-D5-6533-01	CRC	CIN	208.93	142	125	7.39493	0.564958	32.0203	109.98	0.69	0.55
TCGA-D5-6534-01	CRC	CIN	117.798	114	33	2.01056	0.0052791	5.43784	108.562	0.34	0.35
TCGA-D5-6535-01	CRC	CIN	190.934	136	133	5.0155	0.548932	12.8457	123.154	0.61	0.51
TCGA-D5-6536-01	CRC	CIN	157.632	76	58	3.65976	0.531912	45.5764	30.4236	0.74	0.7
TCGA-D5-6538-01	CRC	CIN	160.76	96	74	3.54966	0	68.4806	27.5194	0.92	0.97
TCGA-D5-6539-01	CRC	CIN	179.105	57	44	4.59309	0.61863	6.58973	50.4103	0.23	0.24
TCGA-D5-6540-01	CRC	MSI	142.951	1160	18	4.04809	0.571482	997.847	162.153	0.76	0.73
TCGA-D5-6541-01	CRC	CIN	217.545	66	43	4	0.353747	6.66746	59.3325	0.58	0.57
TCGA-D5-6898-01	CRC	CIN	106.188	64	44	4.178	0.333951	28.1784	35.8216	0.58	0.54
TCGA-D5-6922-01	CRC	CIN	109.362	94	78	3.0797	0.272728	37.0626	56.9374	0.63	0.64
TCGA-D5-6924-01	CRC	CIN	102.947	132	28	5.0485	0.551929	32.4348	99.5652	0.5	0.42
TCGA-D5-6926-01	CRC	CIN	94.7527	93	46	1	0	93	0	0.5	0.39
TCGA-D5-6928-01	CRC	MSI	98.1116	1362	11	2.46983	0.0243925	74.2438	1287.76	0.31	0.27
TCGA-D5-6929-01	CRC	CIN	115.082	98	86	4.76521	0.533244	6.79916	91.2008	0.48	0.42
TCGA-D5-6930-01	CRC	MSI	97.8932	1095	23	4.07229	0.49154	113.143	981.857	0.31	0.34
TCGA-D5-6931-01	CRC	CIN	111.073	248	43	4.60775	0.432301	8.67417	239.326	0.48	0.46
TCGA-D5-6932-01	CRC	CIN	82.0729	96	117	1.99965	0	96	0	0.63	0.57
TCGA-D5-7000-01	CRC	CIN	100.316	98	43	5.15853	0.482769	15.335	82.665	0.67	0.65
TCGA-DM-A0X9-01	CRC	GS	131.088	147	57	3.07307	0.496625	68.847	78.153	0.76	0.74
TCGA-DM-A0XD-01	CRC	CIN	137.806	139	130	3.82601	0.273718	13.5389	125.461	0.66	0.68
TCGA-DM-A0XF-01	CRC	CIN	140.916	95	56	5.60092	0.608541	4.13164	90.8684	0.59	0.58
TCGA-DM-A1D0-01	CRC	CIN	131.102	88	131	4.06731	0.334128	46.5204	41.4796	0.84	0.78
TCGA-DM-A1D4-01	CRC	CIN	102.185	151	56	2	0	131.115	19.8851	0.82	0.79
TCGA-DM-A1D6-01	CRC	CIN	145.089	101	94	3.98055	0.306621	68.4764	32.5236	0.9	0.87
TCGA-DM-A1D7-01	CRC	GS	105.922	116	67	5.32722	0.633038	32.7384	83.2616	0.72	0.77
TCGA-DM-A1D8-01	CRC	CIN	141.603	131	71	6.38162	0.193863	79.504	51.496	0.75	0.76
TCGA-DM-A1D9-01	CRC	CIN	111.475	118	64	3.98488	0.639966	97.2715	20.7285	0.81	0.78
TCGA-DM-A1DA-01	CRC	CIN	134.075	240	101	2.48754	0.163416	239.037	0.962656	0.92	0.86
TCGA-DM-A1DB-01	CRC	CIN	112.745	55	123	2	0	39.7825	15.2175	0.83	0.77
TCGA-DM-A1HA-01	CRC	GS	119.163	141	163	2	0	132.108	8.89193	0.97	0.93
TCGA-DM-A282-01	CRC	CIN	79.5915	71	27	3.99016	0.337879	6.89284	64.1072	1	1
TCGA-DM-A285-01	CRC	CIN	94.3093	97	87	3.26183	0.492702	38.5984	58.4016	1	0.98
TCGA-DM-A28C-01	CRC	GS	85.0854	82	24	2.00225	0	73.6012	8.39882	0.87	0.87
TCGA-DM-A28E-01	CRC	CIN	72.8182	11	58	2	0	6.07199	4.92801	0.92	0.85
TCGA-DM-A28F-01	CRC	CIN	129.68	200	108	3.30468	0	28.0711	171.929	0.7	0.59
TCGA-DM-A28G-01	CRC	GS	91.2632	95	16	2	0	93	2	0.99	1
TCGA-DM-A28H-01	CRC	CIN	95.2717	92	176	2	0	88.3243	3.67565	0.74	0.66
TCGA-DM-A28K-01	CRC	CIN	110.063	79	51	3	0.0271863	70.5726	8.42742	0.9	0.86
TCGA-DM-A28M-01	CRC	CIN	106.679	84	21	2.79275	0.0290721	51.8382	32.1618	0.76	0.68
TCGA-F4-6459-01	CRC	CIN	140.357	84	88	4.52802	0.45642	6.50655	77.4934	0.46	0.4
TCGA-F4-6460-01	CRC	CIN	127.176	108	128	3.19636	0.5	18.1204	89.8796	0.6	0.51
TCGA-F4-6461-01	CRC	CIN	137.594	101	86	2	0	87.4507	13.5493	0.59	0.57
TCGA-F4-6463-01	CRC	GS	236.312	96	17	7.63619	0.61509	0.960215	95.0398	0.57	0.56
TCGA-F4-6569-01	CRC	CIN	130.644	87	27	4.38592	0.294935	3.3903	83.6097	0.41	0.4
TCGA-F4-6570-01	CRC	MSI	100.473	1261	34	3.22476	0.510049	883.364	377.636	0.59	0.59
TCGA-F4-6703-01	CRC	MSI	96.4816	299	9	2.03852	0	2.00103	296.999	0.17	0.25
TCGA-F4-6704-01	CRC	CIN	64.64	25	70	3.1648	0.487444	6.47916	18.5208	0.49	0.31
TCGA-F4-6805-01	CRC	CIN	78.7619	42	44	2	0	11.1149	30.8851	0.46	0.5
TCGA-F4-6806-01	CRC	GS	80.7097	62	10	2.00938	0.00468831	24.0417	37.9583	0.71	0.74
TCGA-F4-6807-01	CRC	CIN	79.315	127	38	3.007	0.486997	108.759	18.2414	0.55	0.55
TCGA-F4-6808-01	CRC	CIN	77.2588	85	85	3.18442	0.486161	5.50148	79.4985	0.56	0.45
TCGA-F4-6809-01	CRC	CIN	93.0737	95	45	2	0	55.4791	39.5209	0.54	0.53
TCGA-F4-6854-01	CRC	CIN	69.0851	94	68	2.52783	0.0678178	48.8446	45.1554	0.66	0.71
TCGA-F4-6855-01	CRC	GS	96.6344	93	36	3.00988	0.500401	32.2034	60.7966	0.65	0.6
TCGA-F4-6856-01	CRC	MSI	92.8354	972	24	2.89474	0.417638	878.302	93.6979	0.6	0.59
TCGA-G4-6293-01	CRC	GS	226.474	133	26	8.27486	0.491506	5.9717	127.028	0.6	0.61
TCGA-G4-6294-01	CRC	CIN	137.364	140	91	13.3102	0.472132	68.2213	71.7787	0.81	0.75
TCGA-G4-6295-01	CRC	CIN	247.74	123	80	5.24887	0.431521	16.3352	106.665	0.69	0.53
TCGA-G4-6297-01	CRC	CIN	196.866	119	26	5.30161	0.475787	27.2322	91.7678	0.47	0.35
TCGA-G4-6298-01	CRC	CIN	202.808	125	43	5.28872	0.577231	62.177	62.823	0.61	0.6
TCGA-G4-6299-01	CRC	CIN	97.8952	124	77	3.95744	0.15741	23.6641	100.336	0.54	0.44
TCGA-G4-6303-01	CRC	CIN	181.727	77	87	3.11464	0.287606	18.7988	58.2012	0.68	0.5
TCGA-G4-6306-01	CRC	CIN	120.561	98	28	4.69524	0.296908	21.3029	76.6971	0.74	0.61
TCGA-G4-6307-01	CRC	CIN	149.49	51	48	3.05271	0.111363	21.6824	29.3176	0.7	0.57
TCGA-G4-6309-01	CRC	MSI	76.9753	688	69	2.14468	0	589.07	98.9297	0.8	0.79
TCGA-G4-6311-01	CRC	CIN	185.992	133	53	9.20002	0.652686	8.19986	124.8	0.42	0.44
TCGA-G4-6315-01	CRC	CIN	202.295	129	36	4.92658	0.495119	40.6186	88.3814	0.37	0.25
TCGA-G4-6317-01	CRC	CIN	132.663	98	90	4.0547	0.333674	59.3046	38.6954	0.76	0.63
TCGA-G4-6320-01	CRC	MSI	203.177	836	21	5.26972	0.615782	255.237	580.763	0.27	0.28
TCGA-G4-6321-01	CRC	GS	188.4	70	7	4.13032	0.535861	20.15	49.85	0.56	0.58
TCGA-G4-6322-01	CRC	CIN	178.333	78	121	3	0.483013	60.6771	17.3229	0.88	0.88
TCGA-G4-6323-01	CRC	GS	92.0909	66	22	3.0102	0.00986202	7.69701	58.303	0.45	0.34
TCGA-G4-6586-01	CRC	MSI	145.228	1011	24	3.21092	0.490463	925.704	85.2963	0.68	0.69
TCGA-G4-6626-01	CRC	CIN	148.256	129	157	4.02811	0.332539	32.9779	96.0221	0.6	0.57
TCGA-G4-6628-01	CRC	MSI	87.5376	1661	25	1.98488	0	1660.11	0.88877	0.56	0.56
TCGA-FA-8693-01	DLBC	DLBC	157.947	246	9	3.93029	0.575786	206.652	39.3484	0.46	0.431745
TCGA-FA-A4BB-01	DLBC	DLBC	73.9034	176	18	1.42104	0	163.058	12.9415	0.23	0.228731
TCGA-FA-A4XK-01	DLBC	DLBC	79.1631	141	55	4.54495	0.40813	39.2689	101.731	0.82	0.870277
TCGA-FA-A6HN-01	DLBC	DLBC	82.2432	292	40	4.13848	0.502685	20.2539	271.746	0.41	0.406315
TCGA-FA-A6HO-01	DLBC	DLBC	91.6322	87	50	5.27785	0.695056	5.22283	81.7772	0.3	0.225354
TCGA-FA-A7DS-01	DLBC	DLBC	74.8966	174	107	3.15266	0.047739	37.6291	136.371	0.75	0.755888
TCGA-FA-A7Q1-01	DLBC	DLBC	108.437	284	86	4.05053	0.441039	209.774	74.2257	0.88	0.84294
TCGA-FA-A82F-01	DLBC	DLBC	96.9253	241	127	5.15086	0.750332	23.042	217.958	0.43	0.398777
TCGA-FA-A86F-01	DLBC	DLBC	104.835	164	21	4.28251	0.483048	28.7344	135.266	0.28	0.307637
TCGA-FF-8041-01	DLBC	DLBC	125.176	284	36	3.135	0.516837	149.169	134.831	0.58	0.568156
TCGA-FF-8042-01	DLBC	DLBC	123.971	348	189	5.5628	0.565043	46.6924	301.308	0.82	0.769199
TCGA-FF-8043-01	DLBC	DLBC	125.577	149	145	4.66661	0.293271	45.3908	103.609	0.89	0.85573
TCGA-FF-8046-01	DLBC	DLBC	113.875	104	27	4.21116	0.397591	4.8604	99.1396	0.58	0.542809
TCGA-FF-8047-01	DLBC	DLBC	96.5465	172	107	3.49553	0.178454	125.144	46.8562	0.93	0.903413
TCGA-FF-8061-01	DLBC	DLBC	111.722	194	66	5.16587	0.462729	46.7531	147.247	0.79	0.799406
TCGA-FF-A7CQ-01	DLBC	DLBC	111.408	218	100	3.55932	0.513871	123.275	94.7248	0.55	0.578043
TCGA-FF-A7CR-01	DLBC	DLBC	121.092	325	64	4.50662	0.48893	24.67	300.33	0.48	0.504124
TCGA-FF-A7CW-01	DLBC	DLBC	97.6571	70	42	3.43238	0.542889	13.8482	56.1518	0.51	0.507042
TCGA-FF-A7CX-01	DLBC	DLBC	97.1444	180	48	4.04743	0.314088	137.994	42.0059	0.92	0.91142
TCGA-GR-A4D4-01	DLBC	DLBC	102.829	140	76	3.22597	0.439515	119.425	20.5753	0.59	0.603349
TCGA-GR-A4D5-01	DLBC	DLBC	94.4884	86	4	2.94424	0.347829	16.3558	69.6442	0.15	0.165133
TCGA-GR-A4D6-01	DLBC	DLBC	77.4819	83	66	4.7074	0.49778	4.33568	78.6643	0.49	0.504124
TCGA-GR-A4D9-01	DLBC	DLBC	101.582	110	64	3.49436	0.298163	76.7373	33.2627	0.67	0.718314
TCGA-GS-A9TQ-01	DLBC	DLBC	94.1282	273	148	3.79986	0.342206	39.8219	233.178	0.74	0.744648
TCGA-GS-A9TT-01	DLBC	DLBC	91.9764	382	117	3.68214	0.135361	274.346	107.654	0.91	0.877977
TCGA-GS-A9TU-01	DLBC	DLBC	114.948	96	35	7.68945	0.422642	2.00941	93.9906	0.51	0.484079
TCGA-GS-A9TV-01	DLBC	DLBC	151.985	133	18	2.31651	0.100682	33.0728	99.9272	0.67	0.849447
TCGA-GS-A9TW-01	DLBC	DLBC	102.921	478	86	3.25595	0.5	23.4696	454.53	0.43	0.347096
TCGA-GS-A9TX-01	DLBC	DLBC	84.8583	120	31	2.98642	0.347584	24.1969	95.8031	0.31	0.30974
TCGA-GS-A9TY-01	DLBC	DLBC	111.361	238	260	5.49394	0.545396	159.283	78.7171	0.8	0.717599
TCGA-GS-A9TZ-01	DLBC	DLBC	104.6	652	26	7.01081	0.473666	77.2478	574.752	0.39	0.366248
TCGA-GS-A9U3-01	DLBC	DLBC	101.958	119	28	6.68314	0.681871	3.38003	115.62	0.4	0.314032
TCGA-GS-A9U4-01	DLBC	DLBC	78.34	50	13	1.05614	0	49.9439	0.0561414	0.19	0.196056
TCGA-RQ-A68N-01	DLBC	DLBC	94.1591	308	68	4.09046	0.537715	171.165	136.835	0.47	0.533532
TCGA-RQ-A6JB-01	DLBC	DLBC	108.136	147	43	3	0.468598	122.513	24.4867	0.72	0.731546
TCGA-RQ-AAAT-01	DLBC	DLBC	83.348	273	75	2.53658	0.0232563	142.376	130.624	0.7	0.610692
TCGA-VB-A8QN-01	DLBC	DLBC	93.9433	247	168	3.23878	0.357707	7.42017	239.58	0.53	0.534488
TCGA-2H-A9GF-01	ESCA	CIN	43.9023	440	287	2.22256	0.0682847	109.955	330.045	0.68	0.623476
TCGA-2H-A9GI-01	ESCA	CIN	61.4906	320	159	3.48279	0.519354	57.7051	262.295	0.6	0.550015
TCGA-2H-A9GK-01	ESCA	CIN	49.5143	315	62	2.16178	0.0779175	86.8316	228.168	0.47	0.564796
TCGA-2H-A9GL-01	ESCA	CIN	55.9408	338	125	3.90969	0.490952	135.955	202.045	0.75	0.6834
TCGA-2H-A9GN-01	ESCA	CIN	56.75	196	355	2.95442	0.202205	146.356	49.6438	0.75	0.668237
TCGA-2H-A9GO-01	ESCA	CIN	53.5811	222	94	2.00453	0.00226257	179.01	42.9896	0.56	0.532699
TCGA-2H-A9GR-01	ESCA	CIN	55.7589	531	125	2	0	195.278	335.722	0.58	0.585918
TCGA-IC-A6RE-01	ESCA	POLE	62.5208	1515	173	4.23768	0.669386	129.95	1385.05	0.54	0.474097
TCGA-IG-A3I8-01	ESCA	ESCC	57.0494	324	72	4.40313	0.668633	87.9032	236.097	0.62	0.656396
TCGA-IG-A3Y9-01	ESCA	ESCC	64.175	360	61	2.96944	0.216372	80.5428	279.457	0.27	0.28281
TCGA-IG-A3YA-01	ESCA	ESCC	70.687	131	44	4.69081	0.568433	2.10834	128.892	0.23	0.201274
TCGA-IG-A3YB-01	ESCA	ESCC	59.8409	132	117	4.08316	0.344255	32.2541	99.7459	0.58	0.532636
TCGA-IG-A3YC-01	ESCA	ESCC	33.6709	79	44	3.13682	0.356188	2.63805	76.3619	0.25	0.248547
TCGA-IG-A4P3-01	ESCA	ESCC	47.957	372	136	3.11825	0.435182	142.309	229.691	0.48	0.504124
TCGA-IG-A4QS-01	ESCA	CIN	59.5308	341	190	2.84579	0.281388	279.009	61.9905	0.61	0.53252
TCGA-IG-A50L-01	ESCA	ESCC	46.3626	171	140	2.86515	0.425011	68.4465	102.553	0.57	0.541527
TCGA-IG-A51D-01	ESCA	ESCC	60.8153	222	78	7.01131	0.602068	9.2719	212.728	0.38	0.374371
TCGA-IG-A5B8-01	ESCA	ESCC	56.1667	450	82	3.10003	0.382686	35.7879	414.212	0.36	0.305622
TCGA-IG-A5S3-01	ESCA	ESCC	58.3279	122	60	3.04916	0.409724	68.9687	53.0313	0.55	0.471115
TCGA-IG-A625-01	ESCA	ESCC	48.1068	103	134	2.95799	0.452138	75.1587	27.8413	0.74	0.725164
TCGA-IG-A6QS-01	ESCA	ESCC	60.7619	105	111	2	0	94.0175	10.9825	0.73	0.710357
TCGA-IG-A8O2-01	ESCA	ESCC	72.7787	235	196	3.00889	0.152386	44.5899	190.41	0.64	0.647991
TCGA-IG-A97I-01	ESCA	ESCC	57.8827	196	103	3.31764	0.101497	13.6017	182.398	0.63	0.624978
TCGA-JY-A6F8-01	ESCA	CIN	57.732	194	167	3.06367	0.5	80.6151	113.385	0.71	0.669799
TCGA-JY-A6FB-01	ESCA	CIN	61.1975	157	115	3.41989	0.448786	48.4825	108.517	0.64	0.551021
TCGA-JY-A6FD-01	ESCA	ESCC	46.4	215	41	2.00722	0.00182687	213.966	1.03388	0.44	0.425038
TCGA-JY-A6FE-01	ESCA	ESCC	57.0431	116	225	4.28515	0.38138	40.3479	75.6521	0.71	0.544739
TCGA-JY-A6FG-01	ESCA	ESCC	52.4294	361	77	3.33451	0.534561	295.762	65.2379	0.74	0.725614
TCGA-JY-A6FH-01	ESCA	CIN	66.657	207	313	3.00977	0.0032581	131.32	75.6801	0.86	0.930142
TCGA-JY-A938-01	ESCA	CIN	65.2182	220	83	2.6105	0.305248	206.462	13.5376	0.42	0.415189
TCGA-JY-A93C-01	ESCA	CIN	52.7091	165	90	3.41954	0.495299	72.5772	92.4228	0.66	0.545364
TCGA-JY-A93D-01	ESCA	CIN	56.5414	157	55	3.13531	0.511498	2.47305	154.527	0.33	0.389546
TCGA-JY-A93E-01	ESCA	CIN	56.5738	298	109	3.99605	0.584919	33.993	264.007	0.46	0.393655
TCGA-JY-A93F-01	ESCA	ESCC	59.7091	165	53	5.3545	0.631928	78.8652	86.1348	0.7	0.707034
TCGA-KH-A6WC-01	ESCA	ESCC	57.5	38	25	1	0	38	0	0.21	0.232827
TCGA-L5-A43C-01	ESCA	CIN	56.1336	217	48	3.38495	0.418959	10.7287	206.271	0.22	0.215115
TCGA-L5-A43H-01	ESCA	ESCC	47.288	125	50	2.05966	0.029829	66.2535	58.7465	0.56	0.512331
TCGA-L5-A43I-01	ESCA	CIN	62.7409	328	200	3.43655	0.526337	108.793	219.207	0.67	0.550569
TCGA-L5-A43J-01	ESCA	ESCC	60.0649	1355	131	2.05681	0	1168.72	186.277	0.64	0.594119
TCGA-L5-A4OE-01	ESCA	CIN	44.8313	486	61	3.67813	0.503635	60.5858	425.414	0.44	0.403639
TCGA-L5-A4OF-01	ESCA	GS	50.0948	116	83	2.04526	0.0226308	63.3471	52.6529	0.58	0.565651
TCGA-L5-A4OG-01	ESCA	CIN	50.7903	248	68	2.93145	0.388941	22.8877	225.112	0.44	0.384458
TCGA-L5-A4OH-01	ESCA	CIN	48.5179	251	196	5.09805	0.502568	62.9096	188.09	0.63	0.597325
TCGA-L5-A4OI-01	ESCA	MSI	56.5567	3307	81	3.15079	0.50459	781.557	2525.44	0.83	0.830014
TCGA-L5-A4OJ-01	ESCA	CIN	41.0564	390	143	2	0	316.14	73.86	0.78	0.777345
TCGA-L5-A4OM-01	ESCA	ESCC	62.3491	106	125	3.0887	0.488642	44.1094	61.8906	0.86	0.807304
TCGA-L5-A4OO-01	ESCA	CIN	63.2275	167	63	2.97922	0.245723	142.836	24.1636	0.43	0.443733
TCGA-L5-A4OP-01	ESCA	CIN	42.1111	162	84	2	0	147.604	14.3958	0.72	0.688251
TCGA-L5-A4OT-01	ESCA	CIN	61.6957	368	147	3.5805	0.386227	240.39	127.61	0.47	0.469388
TCGA-L5-A4OU-01	ESCA	CIN	65.625	296	78	5.01785	0.681634	24.2978	271.702	0.35	0.320358
TCGA-L5-A4OW-01	ESCA	CIN	78.2698	378	152	3.95992	0.655971	74.0263	303.974	0.53	0.527332
TCGA-L5-A4OX-01	ESCA	CIN	65.721	233	99	4.02794	0.346098	30.0451	202.955	0.71	0.675202
TCGA-L5-A88S-01	ESCA	ESCC	82.5504	129	112	3.78005	0.601587	100.566	28.4341	0.46	0.448995
TCGA-L5-A88V-01	ESCA	CIN	83	280	283	3.00088	0.0332553	169.33	110.67	0.77	0.717599
TCGA-L5-A88W-01	ESCA	ESCC	64.9502	241	25	3.02715	0.504525	221.172	19.8278	0.71	0.6909
TCGA-L5-A88Z-01	ESCA	ESCC	65.48	125	43	2	0	103	22	0.8	0.783686
TCGA-L5-A891-01	ESCA	CIN	60.8972	253	745	2.59909	0	67.7961	185.204	0.87	0.835151
TCGA-L5-A8NE-01	ESCA	CIN	50.7903	372	471	2.76382	0.216369	369.501	2.49919	0.64	0.49685
TCGA-L5-A8NF-01	ESCA	CIN	61.3585	212	188	5.29549	0.758015	71.2793	140.721	0.79	0.805873
TCGA-L5-A8NG-01	ESCA	CIN	37.5481	239	95	2.01091	0.0054549	127.364	111.636	0.54	0.54912
TCGA-L5-A8NH-01	ESCA	CIN	50.5373	201	94	3.05907	0.28814	86.3674	114.633	0.72	0.624978
TCGA-L5-A8NI-01	ESCA	CIN	55.4084	333	540	3.40114	0.249	301.098	31.9018	0.65	0.605185
TCGA-L5-A8NJ-01	ESCA	CIN	66.6676	358	146	3.20527	0.506879	133.201	224.799	0.85	0.754707
TCGA-L5-A8NK-01	ESCA	ESCC	52.0129	311	46	2.0432	0.0200466	310.46	0.539969	0.45	0.384896
TCGA-L5-A8NL-01	ESCA	CIN	48.1411	163	75	2	0	161.321	1.6787	0.42	0.314282
TCGA-L5-A8NM-01	ESCA	MSI	53.4033	2646	18	3.22871	0.0990403	300.065	2345.93	0.27	0.267303
TCGA-L5-A8NN-01	ESCA	CIN	54.8804	184	74	4.01949	0.337077	32.4286	151.571	0.59	0.57869
TCGA-L5-A8NQ-01	ESCA	ESCC	68.9425	365	27	2.11498	0.0574914	5.12123	359.879	0.19	0.193803
TCGA-L5-A8NR-01	ESCA	CIN	52.9351	370	244	3.98451	0.617718	109.925	260.075	0.67	0.616408
TCGA-L5-A8NS-01	ESCA	POLE	56.1717	635	97	2.03108	0.0155424	417.848	217.152	0.64	0.630589
TCGA-L5-A8NT-01	ESCA	CIN	72.7039	152	69	3.41868	0.527425	34.6403	117.36	0.5	0.429015
TCGA-L5-A8NU-01	ESCA	CIN	58.2473	93	37	2	0	93	0	0.24	0.248171
TCGA-L5-A8NV-01	ESCA	CIN	50.9077	195	66	4.41647	0.627845	15.0117	179.988	0.41	0.393242
TCGA-L5-A8NW-01	ESCA	CIN	48.6305	249	230	2	0	40.6645	208.336	0.62	0.575602
TCGA-L7-A56G-01	ESCA	ESCC	66.6565	131	114	3	0.5	36.12	94.88	0.55	0.596529
TCGA-LN-A49K-01	ESCA	ESCC	51.9429	140	116	2	0	72.8323	67.1677	0.66	0.717442
TCGA-LN-A49L-01	ESCA	ESCC	49.944	250	227	2.13357	0.23091	151.223	98.7774	0.65	0.566454
TCGA-LN-A49N-01	ESCA	ESCC	41.6875	80	71	2	0	69.1573	10.8427	0.5	0.539198
TCGA-LN-A49O-01	ESCA	ESCC	40.4386	114	167	1.10651	0	113.218	0.782401	0.58	0.506189
TCGA-LN-A49P-01	ESCA	ESCC	69.2231	130	98	3.27163	0.0818632	11.8044	118.196	0.41	0.366787
TCGA-LN-A49R-01	ESCA	ESCC	40.5137	183	193	3.15822	0.456367	127.027	55.9729	0.75	0.56016
TCGA-LN-A49S-01	ESCA	ESCC	53.4856	243	125	3.57866	0.397373	4.62893	238.371	0.37	0.334917
TCGA-LN-A49U-01	ESCA	ESCC	65.0369	244	159	2.78652	0.382359	178.799	65.2006	0.76	0.786473
TCGA-LN-A49X-01	ESCA	ESCC	61.5487	113	93	3.95517	0.388554	2.56616	110.434	0.28	0.201735
TCGA-LN-A49Y-01	ESCA	ESCC	50.4529	382	219	3.03842	0.5	349.042	32.9584	0.95	0.87904
TCGA-LN-A4A2-01	ESCA	ESCC	62.6912	217	136	4.72645	0.616761	13.8088	203.191	0.56	0.482367
TCGA-LN-A4A3-01	ESCA	ESCC	64.8039	102	75	2.0536	0.0268015	53.8781	48.1219	0.51	0.485745
TCGA-LN-A4A4-01	ESCA	ESCC	51.0839	155	110	3.49651	0.479382	28.0293	126.971	0.64	0.536123
TCGA-LN-A4A5-01	ESCA	ESCC	65.181	105	84	3.41617	0.362124	97.2064	7.79364	0.3	0.297684
TCGA-LN-A4A8-01	ESCA	ESCC	51.2069	203	118	3.27782	0.535852	124.849	78.1508	0.71	0.681914
TCGA-LN-A4A9-01	ESCA	ESCC	59.7029	350	269	2.25647	0.128238	335.883	14.1168	0.73	0.677219
TCGA-LN-A4MQ-01	ESCA	ESCC	71.2195	123	129	2.40642	0.165607	72.2931	50.7069	0.64	0.634305
TCGA-LN-A4MR-01	ESCA	ESCC	49.2683	246	109	3.88141	0.632579	55.0117	190.988	0.5	0.42511
TCGA-LN-A5U6-01	ESCA	ESCC	65.2715	151	289	3.30325	0.532516	37.1296	113.87	0.72	0.642704
TCGA-LN-A5U7-01	ESCA	ESCC	51.43	200	376	3.16256	0.5	82.1301	117.87	0.77	0.621545
TCGA-LN-A7HV-01	ESCA	ESCC	54.8054	149	165	3.18452	0.521408	115.516	33.484	0.64	0.617901
TCGA-LN-A7HW-01	ESCA	ESCC	77.7013	154	221	4.04807	0.341114	52.4523	101.548	0.62	0.454406
TCGA-LN-A7HX-01	ESCA	ESCC	45.1618	204	184	2.03379	0	36.9636	167.036	0.58	0.502989
TCGA-LN-A7HY-01	ESCA	ESCC	69.5772	246	356	5.49264	0.578396	95.6426	150.357	0.53	0.323653
TCGA-LN-A7HZ-01	ESCA	ESCC	65.3162	117	133	3.98321	0.353593	47.1605	69.8395	0.63	0.521836
TCGA-LN-A8HZ-01	ESCA	ESCC	58.2264	159	80	2.11534	0.0576693	87.1777	71.8223	0.72	0.780788
TCGA-LN-A8I1-01	ESCA	ESCC	70.6144	153	275	4.19357	0.363683	45.1834	107.817	0.63	0.547806
TCGA-LN-A9FO-01	ESCA	ESCC	59.6402	164	143	3.52402	0.518319	52.5986	111.401	0.6	0.540401
TCGA-LN-A9FP-01	ESCA	ESCC	87.1969	635	41	3.31076	0.487441	3.66469	631.335	0.2	0.175317
TCGA-LN-A9FQ-01	ESCA	ESCC	49.6133	150	147	2	0	90.1628	59.8372	0.78	0.755121
TCGA-LN-A9FR-01	ESCA	ESCC	31.1429	112	78	2.0047	0.00235185	104.24	7.76016	0.56	0.546632
TCGA-M9-A5M8-01	ESCA	CIN	90.0462	130	126	3.10662	0.508045	107.919	22.0808	0.63	0.602793
TCGA-Q9-A6FU-01	ESCA	ESCC	47.502	245	138	2.05761	0.0288066	213.69	31.3096	0.67	0.68607
TCGA-Q9-A6FW-01	ESCA	CIN	59.8994	308	71	3.65384	0.584296	26.8921	281.108	0.56	0.63987
TCGA-R6-A6DN-01	ESCA	CIN	43.0738	149	266	3.3547	0.357233	122.106	26.8939	0.73	0.685092
TCGA-R6-A6KZ-01	ESCA	CIN	53.0568	229	97	1	0	229	0	0.47	0.496032
TCGA-R6-A6L4-01	ESCA	CIN	34.1928	166	107	2.14623	0.0696007	160.512	5.48767	0.61	0.545123
TCGA-R6-A6L6-01	ESCA	CIN	57.7789	190	50	5.34549	0.732582	5.90303	184.097	0.26	0.247765
TCGA-R6-A6XG-01	ESCA	CIN	87.8833	317	128	3.70314	0.488919	99.5397	217.46	0.79	0.661732
TCGA-R6-A6XQ-01	ESCA	CIN	52.4098	122	718	2	0	79.6622	42.3378	0.79	1
TCGA-R6-A6Y2-01	ESCA	CIN	56.1798	178	50	4.46377	0.694948	33.343	144.657	0.48	0.539269
TCGA-R6-A8W5-01	ESCA	CIN	62.3041	171	284	3.54233	0.512259	15.5802	155.42	0.5	0.340439
TCGA-R6-A8W8-01	ESCA	CIN	39.8545	220	185	1	0	220	0	0.72	0.638098
TCGA-R6-A8WC-01	ESCA	CIN	76.4018	219	85	5.60493	0.734463	170.649	48.3511	0.92	0.865346
TCGA-R6-A8WG-01	ESCA	CIN	48.9609	179	82	3.01056	0.5	54.1887	124.811	0.65	0.519849
TCGA-RE-A7BO-01	ESCA	CIN	68.5029	346	88	4.19264	0.346082	67.4463	278.554	0.49	0.450576
TCGA-S8-A6BV-01	ESCA	CIN	55.2463	203	57	3.59345	0.514937	13.6799	189.32	0.41	0.376853
TCGA-S8-A6BW-01	ESCA	ESCC	50.3522	159	111	3.20194	0.50868	34.7975	124.203	0.58	0.505183
TCGA-V5-A7RB-01	ESCA	CIN	50.9426	366	166	3.10099	0.483168	245.211	120.789	0.61	0.602228
TCGA-V5-A7RC-01	ESCA	ESCC	78.7065	184	126	4.05648	0.331254	40.5654	143.435	0.56	0.484355
TCGA-V5-A7RE-01	ESCA	CIN	85.7108	332	228	4.39057	0.412584	72.3458	259.654	0.64	0.575168
TCGA-V5-AASV-01	ESCA	ESCC	65.3961	207	127	3.55642	0.242771	68.504	138.496	0.74	0.762652
TCGA-V5-AASW-01	ESCA	CIN	51.19	221	148	3.40236	0.5	78.9645	142.036	0.73	0.706877
TCGA-V5-AASX-01	ESCA	CIN	69.0271	774	72	2	0	66.727	707.273	0.66	0.623576
TCGA-VR-A8EP-01	ESCA	ESCC	63.7882	170	97	5.75462	0.75735	22.2423	147.758	0.44	0.379067
TCGA-VR-A8EQ-01	ESCA	CIN	44.6109	257	137	1	0	257	0	0.35	0.304486
TCGA-VR-A8ER-01	ESCA	ESCC	49.9223	103	148	2.56376	0.1344	64.7777	38.2223	0.65	0.586775
TCGA-VR-A8EU-01	ESCA	ESCC	36.2857	168	262	3.21288	0.505295	44.3996	123.6	0.57	0.478699
TCGA-VR-A8EW-01	ESCA	ESCC	78.3539	178	147	5.29579	0.764608	55.8822	122.118	0.53	0.482562
TCGA-VR-A8EX-01	ESCA	ESCC	60.3776	196	119	2.20375	0.0880885	99.9181	96.0819	0.48	0.536509
TCGA-VR-A8EY-01	ESCA	ESCC	81.882	161	179	3.0787	0.501265	77.3975	83.6025	0.74	0.679401
TCGA-VR-A8EZ-01	ESCA	ESCC	55.1617	266	218	4.26927	0.584879	65.0142	200.986	0.68	0.577327
TCGA-VR-AA4D-01	ESCA	CIN	55.8875	160	91	4.26193	0.676196	32.7045	127.296	0.74	0.618333
TCGA-VR-AA7B-01	ESCA	ESCC	58.4317	271	219	4.10346	0.666667	62.6677	208.332	0.59	0.521187
TCGA-VR-AA7D-01	ESCA	ESCC	68.1337	172	90	3.68914	0.420764	65.2822	106.718	0.7	0.675372
TCGA-X8-AAAR-01	ESCA	CIN	68.3514	185	82	3.03379	0.505631	147.716	37.2839	0.76	0.664809
TCGA-XP-A8T6-01	ESCA	ESCC	53.2174	138	149	1.7756	0.14057	97.6536	40.3464	0.47	0.439576
TCGA-XP-A8T8-01	ESCA	ESCC	55.8544	158	165	3.67712	0.407834	33.9624	124.038	0.64	0.614041
TCGA-Z6-A8JD-01	ESCA	ESCC	82.231	316	67	7.22011	0.618368	4.49055	311.509	0.23	0.22517
TCGA-Z6-A8JE-01	ESCA	ESCC	57.458	286	150	4.11678	0.336352	51.612	234.388	0.66	0.593246
TCGA-Z6-A9VB-01	ESCA	ESCC	40.6599	147	154	2.93455	0.428023	78.2141	68.7859	0.72	0.695746
TCGA-Z6-AAPN-01	ESCA	ESCC	59.4293	566	108	3.96158	0.515607	67.9301	498.07	0.35	0.330477
TCGA-ZR-A9CJ-01	ESCA	CIN	62.7647	204	118	4.08183	0.662174	23.4913	180.509	0.33	0.29427
TCGA-02-0047-01	GBM	IDHwt	146.529	87	28	4.74691	0.458221	5.79274	81.2073	0.69	0.722343
TCGA-02-0055-01	GBM	IDHwt	150.909	77	23	4.0159	0.666667	15.6489	61.3511	0.55	0.593178
TCGA-02-2483-01	GBM	IDHmut-non-codel	174.271	70	119	3.91645	0.364038	12.3576	57.6424	0.73	0.692659
TCGA-02-2485-01	GBM	IDHwt	148.329	79	152	2.02635	0	63.0032	15.9968	0.87	0.922872
TCGA-02-2486-01	GBM	IDHwt	170.797	74	113	3.00425	0.500513	58.3843	15.6157	0.72	0.694784
TCGA-06-0125-01	GBM	IDHwt	179.702	84	135	2.05112	0.01021	69.6812	14.3188	0.9	0.910609
TCGA-06-0129-01	GBM	IDHmut-non-codel	140.204	49	422	3.16945	0.160407	27.0356	21.9644	0.76	0.840385
TCGA-06-0130-01	GBM	IDHwt	102.462	39	32	3.50911	0.42159	1.7736	37.2264	0.27	0.215651
TCGA-06-0141-01	GBM	IDHwt	131.957	23	31	1.01678	0	22.9832	0.016775	0.2	0.271753
TCGA-06-0152-01	GBM	IDHwt	145.125	80	106	2.44138	0	41.3668	38.6332	0.67	0.556537
TCGA-06-0171-01	GBM	IDHwt	147.597	72	51	4	0.421639	47.1507	24.8493	0.67	0.679605
TCGA-06-0190-01	GBM	IDHwt	159.386	83	71	4.28444	0.515362	0.819143	82.1809	0.57	0.557656
TCGA-06-0210-01	GBM	IDHwt	159.538	78	40	2.03779	0.0142238	70.264	7.73604	0.45	0.441585
TCGA-06-0211-01	GBM	IDHwt	168.605	86	72	5.54744	0.595115	13.6447	72.3553	0.86	0.898961
TCGA-06-0221-01	GBM	IDHmut-non-codel	144.104	48	100	3.7914	0.470529	9.19436	38.8056	0.83	0.813646
TCGA-06-0878-01	GBM	IDHwt	255.788	66	69	6.56243	0.679784	25.6489	40.3511	0.76	0.732259
TCGA-06-0882-01	GBM	IDHwt	153.796	49	76	3	0.481227	0	49	0.52	0.494123
TCGA-06-1804-01	GBM	IDHwt	108.318	110	216	3.1029	0.51715	86.5029	23.4971	0.81	0.794749
TCGA-06-2557-01	GBM	IDHwt	130.418	67	103	5.36334	0.503387	13.1924	53.8076	0.72	0.746536
TCGA-06-2558-01	GBM	IDHwt	155.388	103	105	4.88	0.475183	1.90294	101.097	0.82	0.830327
TCGA-06-2559-01	GBM	IDHwt	168.977	86	96	5.00215	0.573053	22.9121	63.0879	0.9	0.91142
TCGA-06-2561-01	GBM	IDHwt	141.872	47	93	4.08296	0.659625	2.55102	44.449	0.46	0.479362
TCGA-06-2562-01	GBM	IDHwt	155.506	81	96	7.34321	0.321837	32.9999	48.0001	0.74	0.781986
TCGA-06-2563-01	GBM	IDHwt	166.926	95	81	2.14932	0.0301728	92	3	0.85	0.860477
TCGA-06-2564-01	GBM	IDHwt	165.21	81	109	5.89419	0.59088	2.94303	78.057	0.78	0.799406
TCGA-06-2565-01	GBM	IDHwt	267.493	69	126	2.85503	0	54.6207	14.3793	0.91	0.891912
TCGA-06-2567-01	GBM	IDHwt	149.506	77	54	4.4699	0.40714	5.52839	71.4716	0.8	0.796376
TCGA-06-2569-01	GBM	IDHwt	109.333	42	209	3.95762	0.493938	13.0329	28.9671	0.94	0.957792
TCGA-06-2570-01	GBM	IDHmut-non-codel	135.468	47	68	3	0.5	31	16	0.9	0.891912
TCGA-06-5408-01	GBM	IDHwt	112.088	68	62	2.28072	0.0474827	41.0243	26.9757	0.9	0.873622
TCGA-06-5411-01	GBM	IDHwt	102.163	43	38	3	0.438826	1.28341	41.7166	0.64	0.576181
TCGA-06-5412-01	GBM	IDHwt	111.097	72	13	1	0	72	0	0.29	0.271753
TCGA-06-5413-01	GBM	IDHwt	101.597	62	82	3	0.5	58.6221	3.37787	0.74	0.714455
TCGA-06-5414-01	GBM	IDHwt	129.188	48	40	4.00009	0.345256	2.90799	45.092	0.78	0.791468
TCGA-06-5415-01	GBM	IDHwt	119.523	65	120	3.95655	0.357379	50.9659	14.0341	0.83	0.791468
TCGA-06-5418-01	GBM	IDHwt	146.839	62	78	4.16077	0.345177	9.33531	52.6647	0.79	0.774312
TCGA-06-5856-01	GBM	IDHwt	143.041	73	195	4.43385	0.556436	29.8731	43.1269	0.9	0.908081
TCGA-06-5858-01	GBM	IDHwt	105.681	257	15	3.63452	0.591463	203.605	53.3954	1	1
TCGA-06-5859-01	GBM	IDHwt	102.466	58	130	4.06755	0.378741	8.94086	49.0591	0.79	0.777345
TCGA-12-0821-01	GBM	IDHwt	180.813	91	99	4	0.333333	17.1176	73.8824	0.9	0.873622
TCGA-12-3650-01	GBM	IDHwt	192.09	67	81	2	0	66	1	0.87	0.881155
TCGA-12-3652-01	GBM	IDHwt	121.171	82	119	3.31715	0.45845	49.7817	32.2183	0.92	0.844976
TCGA-12-3653-01	GBM	IDHwt	129.03	33	118	3.45959	0.423401	19.1362	13.8638	0.92	0.983346
TCGA-12-5295-01	GBM	IDHwt	143.688	93	60	4.49703	0.568208	38.395	54.605	0.73	0.735455
TCGA-12-5299-01	GBM	IDHwt	165.321	53	27	3.53735	0.16473	39.2472	13.7528	0.9	0.871397
TCGA-14-0736-01	GBM	NA	109.812	85	188	5.31093	0.620829	7.42238	77.5776	0.57	0.49935
TCGA-14-0781-01	GBM	IDHwt	114.921	38	30	2.71848	0.315078	1.7416	36.2584	0.22	0.251774
TCGA-14-0787-01	GBM	IDHwt	113.041	49	118	3.7906	0.25775	28.9405	20.0595	0.84	0.805743
TCGA-14-0789-01	GBM	IDHwt	168.542	96	38	5.1156	0.582692	3.50409	92.4959	0.56	0.553328
TCGA-14-0790-01	GBM	IDHwt	208.07	86	84	2.51887	0	75.052	10.948	0.93	0.930371
TCGA-14-0817-01	GBM	IDHwt	151.077	91	86	3.03345	0.465425	56.7303	34.2697	0.82	0.824617
TCGA-14-0871-01	GBM	IDHwt	190.986	69	260	4.00809	0.33367	35.478	33.522	0.93	0.950507
TCGA-14-1034-01	GBM	IDHwt	133.894	104	50	4.04782	0.663932	4.69449	99.3055	0.54	0.56122
TCGA-14-1823-01	GBM	IDHwt	147.053	75	113	3.26549	0.372597	26.3379	48.6621	0.64	0.528655
TCGA-14-1825-01	GBM	IDHwt	100.082	73	140	4.0315	0.328553	26.1762	46.8238	0.88	0.898961
TCGA-14-1829-01	GBM	IDHwt	142.421	76	97	3.39761	0.438871	25.3699	50.6301	0.7	0.733505
TCGA-14-2554-01	GBM	IDHwt	219.663	95	120	5.11017	0.527854	9.37012	85.6299	0.81	0.849447
TCGA-16-0846-01	GBM	IDHwt	96.1875	96	85	4.07818	0.666667	38.4	57.6	0.64	0.636514
TCGA-16-1045-01	GBM	IDHwt	199.377	106	102	4.21226	0.33603	6.38838	99.6116	0.49	0.49435
TCGA-19-0957-01	GBM	IDHwt	140.39	182	72	4.0287	0.417867	74.9366	107.063	0.74	0.729578
TCGA-19-1389-01	GBM	IDHwt	143.536	377	35	4.92278	0.480119	114.841	262.159	0.36	0.370385
TCGA-19-1390-01	GBM	IDHwt	117.837	147	149	4.1501	0.305011	94.3901	52.6099	0.8	0.946834
TCGA-19-2619-01	GBM	IDHwt	126.875	80	217	4.03618	0.333014	56.9248	23.0752	0.92	0.929721
TCGA-19-2620-01	GBM	IDHwt	124.202	99	89	4.40506	0.520484	0.284449	98.7156	0.66	0.633532
TCGA-19-2624-01	GBM	IDHwt	228.95	60	92	5.91518	0.724187	36.6393	23.3607	0.94	0.901653
TCGA-19-2625-01	GBM	IDHwt	121	72	133	3	0.174417	60.1436	11.8564	0.65	0.581058
TCGA-19-2629-01	GBM	IDHmut-non-codel	130.336	122	59	6.85163	0.666822	13.5594	108.441	0.6	0.70969
TCGA-19-4065-01	GBM	NA	73.2462	65	67	3.26778	0.498718	7.5608	57.4392	0.47	0.432828
TCGA-19-5960-01	GBM	IDHwt	66.3469	49	135	3.08445	0.495389	43.7179	5.28214	0.97	0.890261
TCGA-26-1442-01	GBM	IDHmut-non-codel	90.9138	58	82	4.05354	0.615163	20.8245	37.1755	0.79	0.793113
TCGA-26-5132-01	GBM	IDHwt	152.3	70	96	4.31258	0.347405	10.7866	59.2134	0.89	0.846281
TCGA-26-5133-01	GBM	IDHwt	118.491	55	134	3.40926	0.551764	19.5865	35.4135	0.89	0.885276
TCGA-26-5134-01	GBM	IDHwt	158.147	68	73	2	0	65	3	0.92	0.933541
TCGA-26-5135-01	GBM	IDHwt	192.838	80	118	4.13091	0.57886	40.6814	39.3186	0.81	0.799406
TCGA-26-5136-01	GBM	IDHwt	175.853	68	77	3	0.387488	49.8625	18.1375	0.83	0.746536
TCGA-26-5139-01	GBM	IDHwt	201.948	77	61	3	0	57.1327	19.8673	0.8	0.783686
TCGA-27-1830-01	GBM	IDHwt	147.852	61	130	4.6865	0.563167	10.372	50.628	0.68	0.677391
TCGA-27-1831-01	GBM	IDHwt	308.821	67	75	4.15501	0.540126	29.489	37.511	0.7	0.675372
TCGA-27-1832-01	GBM	IDHwt	132.28	50	164	4.85798	0.249034	0.617347	49.3827	0.6	0.560121
TCGA-27-1834-01	GBM	IDHwt	160.52	75	90	5.44941	0.489363	6.23741	68.7626	0.74	0.717282
TCGA-27-1835-01	GBM	IDHwt	146.08	88	311	2	0	83.4415	4.55848	0.87	0.842338
TCGA-27-1837-01	GBM	IDHwt	107.13	54	70	3.0637	0.11018	2.58969	51.4103	0.82	0.776055
TCGA-27-2519-01	GBM	IDHwt	164.481	54	86	5.112	0.307937	2.66498	51.335	0.7	0.675235
TCGA-27-2521-01	GBM	IDHmut-non-codel	138.024	83	138	3.1696	0.52156	45.8083	37.1917	0.91	0.891912
TCGA-27-2523-01	GBM	IDHwt	126.047	64	89	4	0.333333	8.09006	55.9099	0.92	0.900763
TCGA-27-2524-01	GBM	IDHwt	143.383	60	103	4	0.333333	3.49152	56.5085	0.8	0.779071
TCGA-27-2528-01	GBM	IDHwt	186.985	67	102	3.96665	0.269087	17.6169	49.3831	0.77	0.783686
TCGA-28-1747-01	GBM	IDHwt	235.133	60	132	5.43659	0.63868	20.7867	39.2133	0.8	0.735455
TCGA-28-1753-01	GBM	IDHwt	153.043	70	72	4.08212	0.50365	3.44137	66.5586	0.61	0.633532
TCGA-28-2509-01	GBM	IDHwt	121.354	82	46	4.0517	0.334687	41.4161	40.5839	0.74	0.616052
TCGA-28-2510-01	GBM	IDHwt	90.973	37	27	2	0	2.86313	34.1369	0.3	0.316222
TCGA-28-2513-01	GBM	IDHwt	156.242	99	26	2.56113	0.280564	22.4847	76.5153	0.32	0.332616
TCGA-28-2514-01	GBM	IDHwt	141.111	72	129	4.22319	0.239348	2.22867	69.7713	0.88	0.862861
TCGA-28-5204-01	GBM	IDHwt	155.467	60	183	5.43171	0.598383	8.41457	51.5854	0.88	0.826058
TCGA-28-5207-01	GBM	IDHwt	168.431	65	77	3	0.499835	50	15	0.74	0.6909
TCGA-28-5208-01	GBM	IDHwt	230.077	78	35	5.34921	0.480038	8.38822	69.6118	0.87	0.854491
TCGA-28-5209-01	GBM	IDHwt	275.732	112	78	4.66902	0.377903	70.9247	41.0753	0.92	0.883233
TCGA-28-5213-01	GBM	IDHwt	156.145	69	66	2.34449	0.0924938	52.9337	16.0663	0.49	0.501768
TCGA-28-5215-01	GBM	IDHwt	165.306	49	34	4.09256	0.346524	3.54705	45.4529	0.77	0.753885
TCGA-28-5216-01	GBM	IDHwt	136.881	67	82	4.10479	0.336253	38.1258	28.8742	0.88	0.862861
TCGA-28-5218-01	GBM	IDHwt	182.889	27	25	4.39426	0.348251	9.42479	17.5752	0.6	0.506779
TCGA-28-5220-01	GBM	IDHwt	153.277	47	108	3.75518	0.567728	32.1374	14.8626	0.88	0.81345
TCGA-32-1970-01	GBM	IDHwt	224.204	98	182	5.89344	0.319532	48.695	49.305	0.87	0.818757
TCGA-32-1980-01	GBM	IDHwt	84.381	21	25	2	0	19.1562	1.84379	0.18	0.3177
TCGA-32-1982-01	GBM	IDHwt	168.703	101	41	3.50877	0.175373	5.4197	95.5803	0.58	0.579482
TCGA-32-2615-01	GBM	IDHwt	117.22	50	139	3.06738	0.0307533	33.208	16.792	0.84	0.916146
TCGA-32-2616-01	GBM	NA	120.29	1539	60	4.34572	0.512354	1142.21	396.785	0.83	0.829926
TCGA-32-2632-01	GBM	IDHwt	169.792	130	66	2.53092	0.0976863	49.499	80.501	0.59	0.577135
TCGA-32-2634-01	GBM	IDHwt	120.75	60	71	2.0563	0.0273624	51.4223	8.57774	0.89	0.895708
TCGA-32-2638-01	GBM	IDHwt	97.6296	81	106	5.18468	0.427189	6.12868	74.8713	0.83	0.843662
TCGA-32-4213-01	GBM	IDHwt	144.349	86	58	3.14267	0.500439	67.8753	18.1247	0.69	0.679605
TCGA-32-5222-01	GBM	IDHwt	190.253	95	85	5.34778	0.75668	13.9464	81.0536	0.59	0.524261
TCGA-41-2571-01	GBM	IDHwt	122.043	70	71	4.47043	0.429826	5.79955	64.2004	0.78	0.766788
TCGA-41-2572-01	GBM	IDHwt	132.085	82	91	3.09838	0.483604	41.4493	40.5507	0.84	0.854491
TCGA-41-3915-01	GBM	IDHwt	117.672	58	118	3.14683	0.4715	27.6376	30.3624	0.77	0.677645
TCGA-41-4097-01	GBM	IDHwt	79.5526	76	60	2.54366	0.163893	39.4	36.6	0.53	0.608413
TCGA-41-5651-01	GBM	IDHwt	113.38	121	98	5.40034	0.718407	67.782	53.218	0.94	0.89713
TCGA-76-4925-01	GBM	IDHwt	158.141	85	107	4.02628	0.334428	69.7518	15.2482	0.94	0.892872
TCGA-76-4926-01	GBM	IDHwt	210.738	80	90	6.49235	0.589774	3.57484	76.4252	0.79	0.783686
TCGA-76-4928-01	GBM	IDHwt	188.929	98	43	5.1104	0.535055	40.57	57.43	0.41	0.382176
TCGA-76-4929-01	GBM	IDHwt	125.667	90	105	3.56113	0.52326	69.0404	20.9596	0.8	0.678585
TCGA-76-4931-01	GBM	IDHwt	138.477	65	112	2.00194	0	61.3317	3.6683	0.93	0.893825
TCGA-4P-AA8J-01	HNSC	HPV-	91.7321	168	77	2.0364	0.0181987	1	167	0.36	0.332616
TCGA-BA-4074-01	HNSC	HPV-	148.121	182	106	5.17946	0.533558	10.0136	171.986	0.61	0.531581
TCGA-BA-4076-01	HNSC	HPV-	162.589	433	182	5.53444	0.442494	378.531	54.4687	0.85	0.810396
TCGA-BA-4078-01	HNSC	HPV-	143.838	611	80	3.85453	0.533165	560.931	50.0689	0.86	0.830327
TCGA-BA-5149-01	HNSC	HPV-	151.033	152	62	7.64717	0.650183	19.8094	132.191	0.5	0.402874
TCGA-BA-5151-01	HNSC	HPV-	165.916	107	34	5.94915	0.656748	33.4108	73.5892	0.62	0.657593
TCGA-BA-5152-01	HNSC	HPV-	101.497	656	34	7.15209	0.612456	22.6691	633.331	0.35	0.398834
TCGA-BA-5153-01	HNSC	HPV+	139.288	52	33	4.02145	0.610572	35.6209	16.3791	0.79	0.746536
TCGA-BA-5555-01	HNSC	HPV-	176.896	173	84	5.8288	0.434603	51.5414	121.459	0.46	0.347359
TCGA-BA-5556-01	HNSC	HPV-	149.127	181	8	4.61485	0.465495	12.9622	168.038	0.3	0.317264
TCGA-BA-5557-01	HNSC	HPV-	105.431	58	28	2.83099	0.36855	5.37438	52.6256	0.28	0.229274
TCGA-BA-5558-01	HNSC	HPV-	141.844	211	53	3.70878	0.485231	8.81278	202.187	0.45	0.426845
TCGA-BA-5559-01	HNSC	HPV+	126.082	97	51	5.72513	0.509226	4.75952	92.2405	0.62	0.641484
TCGA-BA-6868-01	HNSC	HPV-	87.3498	203	274	4.01616	0.565034	160.658	42.3421	0.66	0.619975
TCGA-BA-6869-01	HNSC	HPV+	84.7452	624	76	3.2767	0.4211	520.657	103.343	0.64	0.620279
TCGA-BA-6870-01	HNSC	HPV-	112.487	117	117	4.37738	0.616287	4.71888	112.281	0.32	0.29427
TCGA-BA-6871-01	HNSC	HPV-	96.1813	171	141	3.47888	0.424717	36.8804	134.12	0.7	0.764578
TCGA-BA-6872-01	HNSC	HPV-	98.9041	219	154	4.10244	0.666667	24.0009	194.999	0.58	0.582813
TCGA-BA-6873-01	HNSC	HPV-	105.602	83	72	3.95307	0.380559	8.58186	74.4181	0.41	0.369845
TCGA-BA-7269-01	HNSC	HPV-	79.6435	115	151	4.05412	0.660306	17.6935	97.3065	0.55	0.39563
TCGA-BA-A4IF-01	HNSC	HPV+	135.458	120	49	6.58266	0.6154	6.18342	113.817	0.33	0.338348
TCGA-BA-A4IG-01	HNSC	HPV+	99.5085	177	90	3.08122	0.40881	13.351	163.649	0.56	0.554699
TCGA-BA-A4IH-01	HNSC	HPV+	102.552	58	90	3.02616	0.451743	42.4863	15.5137	0.88	0.869808
TCGA-BA-A4II-01	HNSC	HPV-	97.3383	133	85	2.08315	0.0415742	60.6146	72.3854	0.31	0.286562
TCGA-BA-A6D8-01	HNSC	HPV-	78.7244	156	150	1	0	156	0	0.49	0.52073
TCGA-BA-A6DA-01	HNSC	HPV-	92.3993	909	57	4.78625	0.642267	48.3291	860.671	0.48	0.418962
TCGA-BA-A6DB-01	HNSC	HPV-	109.333	24	31	4.79496	0.562545	3.41582	20.5842	0.21	0.331164
TCGA-BA-A6DD-01	HNSC	HPV-	90.1111	72	26	2.32703	0.163514	9.92036	62.0796	0.21	0.212298
TCGA-BA-A6DE-01	HNSC	HPV-	103.513	160	106	4.61709	0.600282	139.473	20.5273	0.67	0.606028
TCGA-BA-A6DG-01	HNSC	HPV-	86.1282	39	15	1.0435	0	38.9565	0.0434966	0.17	0.209426
TCGA-BA-A6DI-01	HNSC	HPV-	140.844	128	42	2	0	109.772	18.228	0.33	0.285825
TCGA-BA-A6DJ-01	HNSC	HPV-	113.274	351	24	6.03462	0.575663	10.8028	340.197	0.56	0.527016
TCGA-BA-A6DL-01	HNSC	HPV-	112.431	116	56	5.13747	0.580812	10.7058	105.294	0.33	0.358126
TCGA-BA-A8YP-01	HNSC	HPV-	91.8374	203	392	4.69715	0.297426	39.5408	163.459	0.61	0.548093
TCGA-BB-4217-01	HNSC	HPV-	81.5238	42	30	1	0	42	0	0.14	0.160771
TCGA-BB-4223-01	HNSC	HPV+	205.19	279	112	7.73609	0.55314	12.7496	266.25	0.74	0.746544
TCGA-BB-4224-01	HNSC	HPV-	157.682	107	128	7.40753	0.570221	11.4741	95.5259	0.74	0.747995
TCGA-BB-4225-01	HNSC	HPV+	131.728	92	72	6.76035	0.6053	6.33182	85.6682	0.65	0.6178
TCGA-BB-4227-01	HNSC	HPV-	120.379	343	165	4.27466	0.663416	227.128	115.872	0.79	0.768572
TCGA-BB-4228-01	HNSC	HPV+	141.397	58	71	3.30085	0.15786	51.8016	6.1984	0.9	0.900763
TCGA-BB-7870-01	HNSC	HPV-	214.963	375	151	6.67755	0.685779	143.193	231.807	0.71	0.817637
TCGA-BB-8596-01	HNSC	HPV-	108.233	120	19	3.98555	0.613141	3.73957	116.26	0.25	0.342414
TCGA-BB-8601-01	HNSC	HPV-	112.929	84	106	3.33252	0.279208	61.0049	22.9951	0.9	0.954199
TCGA-BB-A5HU-01	HNSC	HPV-	103.237	249	71	4.6684	0.537103	8.77773	240.222	0.36	0.353892
TCGA-BB-A5HY-01	HNSC	HPV-	94.1174	281	141	4.20465	0.347621	49.2748	231.725	0.6	0.594345
TCGA-BB-A5HZ-01	HNSC	HPV-	104.949	99	32	4.55876	0.620858	5.20033	93.7997	0.36	0.328824
TCGA-BB-A6UM-01	HNSC	HPV+	85.7079	89	53	4.09539	0.419343	80.9847	8.01529	0.82	0.834119
TCGA-BB-A6UO-01	HNSC	HPV-	92.4013	152	44	3.44858	0.217514	95.7278	56.2722	0.61	0.584348
TCGA-C9-A47Z-01	HNSC	HPV-	69.8929	140	44	3	0.5	50.0174	89.9826	0.66	0.734018
TCGA-C9-A480-01	HNSC	HPV-	76.8955	67	42	2	0	1	66	0.37	0.393516
TCGA-CN-4723-01	HNSC	HPV-	150.71	1116	128	5.03932	0.290741	69.6061	1046.39	0.52	0.534862
TCGA-CN-4725-01	HNSC	HPV-	184.606	71	97	5.20261	0.569956	11.2475	59.7525	0.59	0.550282
TCGA-CN-4726-01	HNSC	HPV-	151.846	91	55	3.00845	0.00634987	5.17365	85.8264	0.48	0.481776
TCGA-CN-4727-01	HNSC	HPV-	144.053	548	84	4.87584	0.424949	85.1477	462.852	0.47	0.451928
TCGA-CN-4728-01	HNSC	HPV-	160.789	166	53	4.96436	0.443962	3.2471	162.753	0.24	0.169929
TCGA-CN-4729-01	HNSC	HPV-	131.082	195	120	6.45226	0.6624	14.0621	180.938	0.29	0.290134
TCGA-CN-5366-01	HNSC	HPV-	142.562	130	47	5.16003	0.703656	1.01899	128.981	0.25	0.398221
TCGA-CN-5367-01	HNSC	HPV-	132.824	131	95	4.75741	0.494897	3.39407	127.606	0.55	0.474291
TCGA-CN-5369-01	HNSC	HPV-	103.998	597	6	2.62528	0.173911	389.395	207.605	0.18	0.16931
TCGA-CN-5370-01	HNSC	HPV-	107.39	136	46	3.80781	0.494971	7.25166	128.748	0.44	0.431745
TCGA-CN-5373-01	HNSC	HPV-	155.773	203	28	4.93315	0.619123	134.7	68.2997	0.47	0.489125
TCGA-CN-6010-01	HNSC	HPV-	42.5181	2453	88	4.98867	0.355535	4.89002	2448.11	0.41	0.393242
TCGA-CN-6011-01	HNSC	HPV-	79.735	468	133	5.32069	0.561005	71.188	396.812	0.68	0.591932
TCGA-CN-6012-01	HNSC	HPV-	93.3158	152	40	2.07742	0.0387076	66.9838	85.0162	0.62	0.512743
TCGA-CN-6013-01	HNSC	HPV-	82.642	243	55	6.43262	0.677332	6.38684	236.613	0.51	0.481633
TCGA-CN-6016-01	HNSC	HPV-	73.4194	155	17	2.23428	0.1088	4.03466	150.965	0.32	0.299396
TCGA-CN-6017-01	HNSC	HPV-	103.5	4	6	1	0	4	0	0.47	0.45041
TCGA-CN-6018-01	HNSC	HPV-	77.7234	141	75	4.43077	0.516434	3.89158	137.108	0.31	0.324634
TCGA-CN-6019-01	HNSC	HPV-	87.3571	168	15	2.93165	0.443212	162.235	5.76488	0.36	0.428977
TCGA-CN-6020-01	HNSC	HPV-	90.7026	195	67	5.5156	0.630795	11.1635	183.836	0.34	0.493532
TCGA-CN-6021-01	HNSC	HPV-	84.6801	372	64	2.52212	0.135898	60.6175	311.383	0.43	0.46243
TCGA-CN-6022-01	HNSC	HPV-	95.5312	96	48	2.31503	0.129796	39.5579	56.4421	0.37	0.334693
TCGA-CN-6023-01	HNSC	HPV-	68.1286	140	66	4.63057	0.669688	27.1906	112.809	0.36	0.330477
TCGA-CN-6024-01	HNSC	HPV-	72.1389	216	164	4	0.333333	54.0599	161.94	0.61	0.567822
TCGA-CN-6988-01	HNSC	HPV-	67.3657	268	97	3.62087	0.205438	89.6996	178.3	0.77	0.884819
TCGA-CN-6989-01	HNSC	HPV-	117.56	134	71	5.71931	0.721725	11.9868	122.013	0.31	0.257536
TCGA-CN-6992-01	HNSC	HPV-	87.205	478	161	1.32518	0.0145941	466.219	11.7814	0.57	0.5012
TCGA-CN-6994-01	HNSC	HPV-	85.1835	158	89	4.96852	0.601743	11.5012	146.499	0.58	0.508242
TCGA-CN-6995-01	HNSC	HPV-	79.2822	287	45	4.20624	0.357946	37.018	249.982	0.37	0.369845
TCGA-CN-6996-01	HNSC	HPV-	89.3857	70	35	3.10014	0.51669	1.42302	68.577	0.46	0.436659
TCGA-CN-6997-01	HNSC	HPV-	66.175	280	175	2	0	165.888	114.112	0.81	0.763593
TCGA-CN-6998-01	HNSC	HPV-	82.6496	117	30	3.56912	0.41062	29.3303	87.6697	0.46	0.386852
TCGA-CN-A497-01	HNSC	HPV-	57.1476	454	64	2.58948	0	67.5848	386.415	0.67	0.666627
TCGA-CN-A498-01	HNSC	HPV-	83.0252	159	83	3.6664	0.222133	3.13162	155.868	0.54	0.514121
TCGA-CN-A499-01	HNSC	HPV+	90.6964	56	52	4.89163	0.613213	7.08131	48.9187	0.42	0.419973
TCGA-CN-A49A-01	HNSC	HPV+	91.3774	159	237	5.33592	0.750151	29.6607	129.339	0.55	0.439576
TCGA-CN-A49B-01	HNSC	HPV+	91.5357	140	69	3.55088	0.203392	23.2528	116.747	0.66	0.592608
TCGA-CN-A49C-01	HNSC	HPV+	104.684	79	43	3.03879	0.49372	36.9608	42.0392	0.82	0.793113
TCGA-CN-A63T-01	HNSC	HPV-	83.2398	342	31	1.0006	0	341.999	0.000602514	0.36	0.396913
TCGA-CN-A63U-01	HNSC	HPV-	107.922	701	162	3.02742	0.501013	509.331	191.669	0.72	0.606028
TCGA-CN-A63V-01	HNSC	HPV-	108.864	103	15	4.57118	0.324695	3.15518	99.8448	0.32	0.317264
TCGA-CN-A63W-01	HNSC	HPV-	65.2162	518	70	3.0128	0.00461695	364.673	153.327	0.8	0.766788
TCGA-CN-A641-01	HNSC	HPV-	108.565	271	61	3	0.5	219.262	51.7378	0.67	0.608125
TCGA-CN-A642-01	HNSC	HPV-	86.9798	99	31	4.08479	0.324727	14.9175	84.0825	0.71	0.682293
TCGA-CN-A6UY-01	HNSC	HPV+	108.039	51	57	2.22504	0	44.198	6.80197	0.85	0.841006
TCGA-CN-A6V1-01	HNSC	HPV+	133.137	371	14	2.04547	0.0227371	42.7206	328.279	0.27	0.332616
TCGA-CN-A6V3-01	HNSC	HPV-	129.785	302	41	3	0.5	34.1944	267.806	0.54	0.553328
TCGA-CN-A6V6-01	HNSC	HPV+	113.86	100	32	5.29187	0.566393	14.6786	85.3214	0.57	0.579187
TCGA-CN-A6V7-01	HNSC	HPV+	86	65	76	3	0.449319	54.1425	10.8575	0.89	0.886292
TCGA-CQ-5323-01	HNSC	HPV+	86.3494	83	98	4.87071	0.634879	16.4642	66.5358	0.62	0.630141
TCGA-CQ-5324-01	HNSC	HPV-	71.7229	83	29	2.35982	0.155299	73.1013	9.89873	0.68	0.661941
TCGA-CQ-5325-01	HNSC	HPV-	84.1972	71	11	2.64393	0.321963	2.4133	68.5867	0.22	0.212756
TCGA-CQ-5326-01	HNSC	HPV-	115.774	292	65	4.9074	0.714303	11.0151	280.985	0.45	0.395905
TCGA-CQ-5327-01	HNSC	HPV-	80.495	303	28	2.41459	0.144026	298.638	4.36168	0.45	0.438554
TCGA-CQ-5329-01	HNSC	HPV-	65.2703	37	49	3.89826	0.359553	6.76787	30.2321	0.58	0.48205
TCGA-CQ-5330-01	HNSC	HPV-	76	82	37	3.10642	0.497014	7.73519	74.2648	0.53	0.423355
TCGA-CQ-5331-01	HNSC	HPV-	108.368	190	14	2.26883	0.108437	153.553	36.447	0.27	0.256213
TCGA-CQ-5332-01	HNSC	HPV-	89.2834	187	168	4.06406	0.338298	59.748	127.252	0.64	0.525467
TCGA-CQ-5333-01	HNSC	HPV-	96.7678	267	21	3.03099	0.5	5.3494	261.651	0.29	0.293141
TCGA-CQ-5334-01	HNSC	HPV-	76.1983	232	39	3.24874	0.352999	182.484	49.5156	0.41	0.405614
TCGA-CQ-6218-01	HNSC	HPV-	92.9733	187	63	2.76618	0.33666	183.354	3.64648	0.49	0.509073
TCGA-CQ-6220-01	HNSC	HPV-	89.4155	142	29	4.10075	0.66701	4.11786	137.882	0.39	0.410112
TCGA-CQ-6223-01	HNSC	HPV-	61.8768	138	54	2.00588	0	92.6617	45.3383	0.68	0.655424
TCGA-CQ-6224-01	HNSC	HPV-	83.1882	85	57	4.31251	0.56082	2.1642	82.8358	0.27	0.223328
TCGA-CQ-6225-01	HNSC	HPV-	80.269	197	81	3.43142	0.527025	134.15	62.8496	0.81	0.672665
TCGA-CQ-6227-01	HNSC	HPV-	69.7083	72	49	2.03364	0.0168204	67.3196	4.68035	0.33	0.295598
TCGA-CQ-6228-01	HNSC	HPV-	83.1479	142	119	4.09539	0.626115	104.762	37.2378	0.85	0.807304
TCGA-CQ-6229-01	HNSC	HPV-	100.225	40	16	4.00884	0.665776	1.15579	38.8442	0.23	0.255149
TCGA-CQ-7063-01	HNSC	HPV-	97.3503	177	43	4.62977	0.630714	4.46242	172.538	0.44	0.440529
TCGA-CQ-7065-01	HNSC	HPV-	88.9787	47	86	3.61773	0.321445	9.15537	37.8446	0.75	0.739328
TCGA-CQ-7068-01	HNSC	HPV-	61.6875	144	60	4.00867	0.359758	73.8269	70.1731	0.63	0.634824
TCGA-CQ-7069-01	HNSC	HPV-	86.5391	115	28	2	0	102.16	12.8404	0.51	0.512331
TCGA-CQ-7071-01	HNSC	HPV-	94.16	575	34	2.08723	0.0436136	557.334	17.6655	0.54	0.539834
TCGA-CQ-7072-01	HNSC	HPV-	96.3709	151	48	4.89225	0.528906	14.0062	136.994	0.36	0.379067
TCGA-CQ-A4C6-01	HNSC	HPV-	76.4823	141	37	2.02116	0.000829753	8.28178	132.718	0.36	0.280864
TCGA-CQ-A4C9-01	HNSC	HPV-	68.7	120	58	4.13284	0.666667	8.568	111.432	0.41	0.447049
TCGA-CQ-A4CB-01	HNSC	HPV-	69.4649	114	51	1.67772	0.0211783	80.257	33.743	0.37	0.370385
TCGA-CQ-A4CD-01	HNSC	HPV-	78.0052	194	69	3.55189	0.588721	14.6455	179.354	0.52	0.506624
TCGA-CQ-A4CE-01	HNSC	HPV-	102.207	92	16	5.57157	0.698816	7.36243	84.6376	0.27	0.216467
TCGA-CQ-A4CG-01	HNSC	HPV-	91.97	100	65	3.32507	0.0971197	13.0533	86.9467	0.75	0.750789
TCGA-CQ-A4CI-01	HNSC	HPV-	121.176	131	145	2.35045	0.0460546	121.044	9.95641	0.8	0.750301
TCGA-CR-5243-01	HNSC	HPV+	122.951	82	89	3.4507	0.503621	47.3865	34.6135	0.81	0.851986
TCGA-CR-5247-01	HNSC	HPV-	92.6939	98	114	4.09165	0.667114	24.8713	73.1287	0.64	0.46375
TCGA-CR-5248-01	HNSC	HPV+	76.4936	472	50	2.05164	0.0258199	381.243	90.7571	0.47	0.453947
TCGA-CR-5249-01	HNSC	HPV+	134.889	45	22	4	0.336853	1	44	0.54	0.539834
TCGA-CR-5250-01	HNSC	HPV+	98.0612	49	24	3.22009	0.0733639	3.81366	45.1863	0.7	0.681747
TCGA-CR-6467-01	HNSC	HPV+	92.4407	59	61	2.81028	0.4048	5.69894	53.3011	0.66	0.598063
TCGA-CR-6470-01	HNSC	HPV+	76.1087	46	29	3.13905	0.508053	1.4824	44.5176	0.49	0.472036
TCGA-CR-6471-01	HNSC	HPV+	93.1775	169	27	3	0.5	11.6443	157.356	0.53	0.499124
TCGA-CR-6472-01	HNSC	HPV+	90.8278	604	109	4.18156	0.40232	494.653	109.347	0.75	0.789651
TCGA-CR-6473-01	HNSC	HPV+	90.3607	122	98	3.29293	0.519315	96.1372	25.8628	0.86	0.902537
TCGA-CR-6474-01	HNSC	HPV-	97.0382	131	48	4.35695	0.666667	9.53314	121.467	0.2	0.257459
TCGA-CR-6477-01	HNSC	HPV-	106.555	110	64	4.48383	0.556523	15.6662	94.3338	0.29	0.203301
TCGA-CR-6478-01	HNSC	HPV-	93.3665	161	106	6.08566	0.794752	5.24487	155.755	0.28	0.26409
TCGA-CR-6480-01	HNSC	HPV+	85.1071	140	60	4.37977	0.404338	10.5056	129.494	0.78	0.763193
TCGA-CR-6481-01	HNSC	HPV+	95.5531	631	10	3.124	0.303036	612.429	18.5715	0.31	0.314282
TCGA-CR-6482-01	HNSC	HPV+	102.283	53	36	3.59102	0.508509	40.2274	12.7726	0.38	0.403206
TCGA-CR-6484-01	HNSC	HPV-	93.1134	335	47	2.86533	0.232407	68.0742	266.926	0.3	0.304742
TCGA-CR-6487-01	HNSC	HPV+	98.9448	163	21	6.26594	0.647221	5.97142	157.029	0.39	0.340439
TCGA-CR-6488-01	HNSC	HPV-	82.0385	52	53	5.39958	0.661494	1.96287	50.0371	0.29	0.287813
TCGA-CR-6491-01	HNSC	HPV-	88.8588	177	65	2.55112	0.27556	122.043	54.9571	0.75	0.744639
TCGA-CR-6493-01	HNSC	HPV-	103.277	47	69	3.79748	0.199607	13.4811	33.5189	0.67	0.603536
TCGA-CR-7369-01	HNSC	HPV+	110.946	93	78	4.02181	0.299092	42.5302	50.4698	0.53	0.499123
TCGA-CR-7372-01	HNSC	HPV-	81.4237	59	43	5.25339	0.564357	1.41697	57.583	0.41	0.476796
TCGA-CR-7373-01	HNSC	HPV-	73.7244	156	29	1.41919	0.104798	124.649	31.3514	0.45	0.430613
TCGA-CR-7374-01	HNSC	HPV-	155.645	453	73	3.10127	0.516879	303.705	149.295	0.65	0.566385
TCGA-CR-7376-01	HNSC	HPV-	109.725	69	25	1.70388	0	65.9698	3.03018	0.16	0.166516
TCGA-CR-7377-01	HNSC	HPV-	97.8931	159	29	2	0	158.497	0.503438	0.24	0.219533
TCGA-CR-7379-01	HNSC	HPV-	82.1281	203	47	5.0186	0.530671	9.34578	193.654	0.37	0.325411
TCGA-CR-7380-01	HNSC	HPV-	90.1983	116	63	4.07785	0.349297	23.7266	92.2734	0.66	0.743857
TCGA-CR-7382-01	HNSC	HPV-	106.544	103	17	2.97838	0.489192	1	102	0.21	0.242473
TCGA-CR-7383-01	HNSC	HPV-	160.403	159	63	4.61021	0.68171	13.5389	145.461	0.33	0.266038
TCGA-CR-7385-01	HNSC	HPV+	54.3051	177	30	3	0.5	0	177	0.51	0.499123
TCGA-CR-7386-01	HNSC	HPV-	92.9551	245	21	3.39002	0.540042	12.6877	232.312	0.31	0.28326
TCGA-CR-7388-01	HNSC	HPV-	85.17	1000	52	3.21003	0.0749148	469.71	530.29	0.4	0.382532
TCGA-CR-7389-01	HNSC	HPV-	84.6063	160	64	4.07422	0.609757	14.4197	145.58	0.41	0.318903
TCGA-CR-7390-01	HNSC	HPV-	70.1737	236	97	4.26863	0.366035	9.79205	226.208	0.47	0.450326
TCGA-CR-7392-01	HNSC	HPV-	90.3125	32	20	1.14071	0	31.3867	0.613321	0.23	0.213541
TCGA-CR-7394-01	HNSC	HPV-	83.8107	206	10	2.45081	0.215473	16.7462	189.254	0.2	0.221251
TCGA-CR-7395-01	HNSC	HPV-	83.8186	226	11	2	0	224.983	1.01661	0.24	0.256213
TCGA-CR-7397-01	HNSC	HPV-	81.1964	56	33	1.13183	0	54.1222	1.87782	0.18	0.219986
TCGA-CR-7398-01	HNSC	HPV-	79.8016	514	94	2.00463	0.00231394	422.189	91.811	0.79	0.777788
TCGA-CR-7399-01	HNSC	HPV-	76.0194	413	133	2.99226	0.302915	28.9613	384.039	0.51	0.560445
TCGA-CR-7401-01	HNSC	HPV-	82.1379	116	19	2.53638	0.0751021	3.38678	112.613	0.33	0.29021
TCGA-CR-7402-01	HNSC	HPV-	91.8782	1305	78	4.20828	0.343729	127.217	1177.78	0.61	0.608125
TCGA-CR-7404-01	HNSC	HPV+	82.7952	166	35	2.91904	0.440756	60.1008	105.899	0.4	0.337071
TCGA-CV-5430-01	HNSC	HPV-	87.4921	382	158	6.41178	0.619353	28.3687	353.631	0.57	0.426567
TCGA-CV-5432-01	HNSC	HPV-	82.3814	721	146	3.26412	0.510768	379.163	341.837	0.47	0.626667
TCGA-CV-5434-01	HNSC	HPV-	73.6393	341	135	4.57976	0.290952	82.1082	258.892	0.58	0.577327
TCGA-CV-5435-01	HNSC	HPV-	78.6093	302	82	4.96497	0.466363	189.809	112.191	0.66	0.532905
TCGA-CV-5436-01	HNSC	HPV-	137	255	137	3.18913	0.383819	167.339	87.6609	0.68	0.704958
TCGA-CV-5439-01	HNSC	HPV-	83.98	150	26	4.01331	0.666777	21.1117	128.888	0.47	0.358269
TCGA-CV-5440-01	HNSC	HPV-	58.622	164	154	3.84656	0.537125	78.0466	85.9534	0.69	0.741754
TCGA-CV-5441-01	HNSC	HPV-	122.426	509	85	4.05228	0.334325	56.9977	452.002	0.63	0.595017
TCGA-CV-5442-01	HNSC	HPV+	117.773	330	52	5.69576	0.449807	23.6275	306.372	0.85	0.799809
TCGA-CV-5443-01	HNSC	HPV+	96.0633	79	77	2.05502	0.0275098	66.8349	12.1651	0.58	0.562584
TCGA-CV-5444-01	HNSC	HPV-	90.337	184	83	6.53764	0.684062	7.87383	176.126	0.27	0.262151
TCGA-CV-5966-01	HNSC	HPV-	78.9831	295	80	6.78106	0.497326	17.2744	277.726	0.26	0.222602
TCGA-CV-5970-01	HNSC	HPV+	72.3682	516	73	4.81037	0.515701	36.6704	479.33	0.4	0.301699
TCGA-CV-5971-01	HNSC	HPV+	89.1333	30	20	3	0.492387	1	29	1	1
TCGA-CV-5973-01	HNSC	HPV-	75.5556	81	198	2	0	21.5246	59.4754	0.7	0.650782
TCGA-CV-5976-01	HNSC	HPV-	70.4	100	69	2.92058	0.46029	95.8548	4.14518	0.55	0.536975
TCGA-CV-5977-01	HNSC	HPV-	68.2105	114	73	2.38338	0.00121506	38.2264	75.7736	0.66	0.535585
TCGA-CV-5978-01	HNSC	HPV-	74.7478	226	96	5.31488	0.578071	8.28788	217.712	0.38	0.310876
TCGA-CV-5979-01	HNSC	HPV-	72.5476	42	186	3.02251	0.492185	34.1806	7.8194	0.86	0.909792
TCGA-CV-6003-01	HNSC	HPV-	77.7023	131	79	3.53085	0.431823	27.2476	103.752	0.56	0.511198
TCGA-CV-6433-01	HNSC	HPV+	74.8462	65	81	3.58982	0.45322	14.3058	50.6942	0.73	0.689358
TCGA-CV-6436-01	HNSC	HPV-	86.7767	103	18	1	0	103	0	0.37	0.362434
TCGA-CV-6441-01	HNSC	HPV-	80.4647	312	206	3.87209	0.595512	84.3851	227.615	0.7	0.645717
TCGA-CV-6933-01	HNSC	HPV-	88.7408	409	128	3.94519	0.536451	27.8813	381.119	0.48	0.403639
TCGA-CV-6934-01	HNSC	HPV-	92.0508	236	27	3.47916	0.432795	11.2992	224.701	0.44	0.438554
TCGA-CV-6935-01	HNSC	HPV-	96.6257	561	150	4.9996	0.383929	117.883	443.117	0.8	0.741251
TCGA-CV-6936-01	HNSC	HPV-	78.0053	755	128	5.19783	0.520933	43.0781	711.922	0.62	0.562336
TCGA-CV-6937-01	HNSC	HPV-	124.552	210	85	7.94136	0.40167	16.8119	193.188	0.28	0.279684
TCGA-CV-6938-01	HNSC	HPV-	94.888	357	15	1.99955	0	356	0.999546	0.23	0.25242
TCGA-CV-6939-01	HNSC	HPV+	93.8571	105	39	3.18028	0.477592	6.07313	98.9269	0.46	0.447935
TCGA-CV-6940-01	HNSC	HPV-	97.6538	182	83	5.1757	0.575815	22.1154	159.885	0.6	0.579573
TCGA-CV-6941-01	HNSC	HPV-	75.5431	232	139	4.04815	0.337969	41.6056	190.394	0.56	0.529316
TCGA-CV-6942-01	HNSC	HPV-	87.6821	302	47	2.65174	0.202989	3.95948	298.041	0.44	0.407085
TCGA-CV-6943-01	HNSC	HPV-	90.0303	198	18	2.90108	0.255147	1.6825	196.318	0.21	0.249287
TCGA-CV-6945-01	HNSC	HPV-	88.5692	195	78	4.16751	0.666667	19.3082	175.692	0.4	0.353674
TCGA-CV-6948-01	HNSC	HPV-	104.658	263	248	3.10585	0.482898	181.467	81.5334	0.84	0.808855
TCGA-CV-6950-01	HNSC	HPV-	67.023	87	73	2.94752	0.451971	16.4385	70.5615	0.44	0.368573
TCGA-CV-6951-01	HNSC	HPV-	72.1483	391	85	2.25938	0.0130012	105.111	285.889	0.63	0.570179
TCGA-CV-6952-01	HNSC	HPV-	86.8059	443	26	3.17158	0.448154	18.3522	424.648	0.51	0.486626
TCGA-CV-6953-01	HNSC	HPV-	68.0075	402	33	2.03849	0.0192428	256.392	145.608	0.45	0.443484
TCGA-CV-6954-01	HNSC	HPV-	109.814	349	82	7.00034	0.720248	46.9879	302.012	0.49	0.466828
TCGA-CV-6955-01	HNSC	HPV-	101.725	236	16	3.00438	0.494769	54.8405	181.159	0.5	0.425038
TCGA-CV-6956-01	HNSC	HPV-	81.2262	504	139	1	0	504	0	0.58	0.564887
TCGA-CV-6959-01	HNSC	HPV-	92.7547	159	42	4.87159	0.645908	13.3763	145.624	0.4	0.374371
TCGA-CV-6960-01	HNSC	HPV-	86.6783	460	98	4.12674	0.329148	49.8702	410.13	0.67	0.602225
TCGA-CV-6961-01	HNSC	HPV+	93.4251	1515	99	3.1466	0.481085	961.141	553.859	0.57	0.546904
TCGA-CV-6962-01	HNSC	HPV-	87.3964	338	228	5.13161	0.385252	215.496	122.504	0.72	0.828269
TCGA-CV-7089-01	HNSC	HPV-	92.8043	460	18	1	0	460	0	0.26	0.251774
TCGA-CV-7090-01	HNSC	HPV-	58.6807	119	68	4.20581	0.450923	7.24703	111.753	0.38	0.379067
TCGA-CV-7091-01	HNSC	HPV-	77.2719	423	80	3.185	0.5	25.7353	397.265	0.45	0.398211
TCGA-CV-7095-01	HNSC	HPV-	83.848	612	78	3.07854	0.5	136.937	475.063	0.56	0.534488
TCGA-CV-7097-01	HNSC	HPV-	77.7881	302	80	2.41134	0.20567	174.739	127.261	0.54	0.557656
TCGA-CV-7099-01	HNSC	HPV-	80.9873	395	19	2.92637	0.405308	308.264	86.7359	0.57	0.560731
TCGA-CV-7100-01	HNSC	HPV+	55.3922	51	70	2.18882	0.0944084	17.5753	33.4247	0.59	0.576181
TCGA-CV-7101-01	HNSC	HPV-	71.0147	543	34	5.75991	0.671029	67.5469	475.453	0.4	0.356482
TCGA-CV-7102-01	HNSC	HPV-	83.7097	248	86	4.15246	0.6181	7.07494	240.925	0.47	0.456887
TCGA-CV-7103-01	HNSC	HPV-	64.2749	211	106	2	0	79.0385	131.961	0.67	0.690526
TCGA-CV-7104-01	HNSC	HPV-	81.4056	180	47	2.39631	0.193699	126.559	53.4408	0.53	0.496768
TCGA-CV-7177-01	HNSC	HPV-	92.6324	272	68	4.60729	0.613269	9.15667	262.843	0.63	0.59983
TCGA-CV-7178-01	HNSC	HPV-	89.625	320	97	2.11713	0.021402	297.61	22.3896	0.45	0.380125
TCGA-CV-7180-01	HNSC	HPV-	73.2192	73	21	2	0	56.0755	16.9245	0.42	0.362074
TCGA-CV-7183-01	HNSC	HPV-	97.1646	158	15	3	0.5	151.974	6.02598	0.51	0.516773
TCGA-CV-7235-01	HNSC	HPV-	91.4236	347	93	4.98282	0.542647	60.7166	286.283	0.54	0.5822
TCGA-CV-7236-01	HNSC	HPV-	106.453	64	14	2.76393	0.337294	19.274	44.726	0.26	0.260042
TCGA-CV-7238-01	HNSC	HPV-	60.3679	405	11	2.06246	0	379.705	25.2955	0.25	0.271238
TCGA-CV-7242-01	HNSC	HPV-	79.6063	800	30	3.23713	0.526566	703.19	96.8096	0.5	0.442945
TCGA-CV-7243-01	HNSC	HPV-	70.7708	144	90	4.3426	0.380513	8.32482	135.675	0.45	0.367372
TCGA-CV-7245-01	HNSC	HPV-	93.6289	1358	123	4.99971	0.269109	207.086	1150.91	0.63	0.615626
TCGA-CV-7247-01	HNSC	HPV-	79.3966	232	68	6.28935	0.636577	3.83499	228.165	0.46	0.554834
TCGA-CV-7253-01	HNSC	HPV-	88.0812	234	114	3.39178	0.139051	53.9179	180.082	0.83	0.902537
TCGA-CV-7254-01	HNSC	HPV-	87.3415	366	128	4.23966	0.425904	45.8789	320.121	0.37	0.323175
TCGA-CV-7263-01	HNSC	HPV-	82.1696	342	28	2.95627	0.264117	52.5433	289.457	0.41	0.389284
TCGA-CV-7406-01	HNSC	HPV+	76.0605	512	85	4.51222	0.308582	53.7557	458.244	0.6	0.589197
TCGA-CV-7407-01	HNSC	HPV-	88.2327	159	179	6.48101	0.806174	12.2359	146.764	0.39	0.294812
TCGA-CV-7410-01	HNSC	HPV-	84.4423	52	13	1.80912	0	50.0174	1.98262	0.24	0.288155
TCGA-CV-7411-01	HNSC	HPV-	73.1948	154	12	4.38881	0.381912	1.8701	152.13	0.24	0.283527
TCGA-CV-7413-01	HNSC	HPV-	74.1813	193	63	2.00253	0.00126639	191.748	1.25196	0.44	0.448995
TCGA-CV-7414-01	HNSC	HPV-	76.8147	340	128	3.49143	0.570292	195.398	144.602	0.82	0.785376
TCGA-CV-7415-01	HNSC	HPV-	49.0404	322	132	4.17506	0.349658	16.3874	305.613	0.45	0.40171
TCGA-CV-7416-01	HNSC	HPV-	76.266	203	115	6.18315	0.510153	8.0599	194.94	0.62	0.587337
TCGA-CV-7418-01	HNSC	HPV-	78.0632	427	216	4.70996	0.42822	312.031	114.969	0.74	0.722545
TCGA-CV-7421-01	HNSC	HPV-	47.0321	249	113	9.6358	0.0705538	13.418	235.582	0.42	0.353674
TCGA-CV-7422-01	HNSC	HPV-	90.933	179	30	3.59873	0.562785	5.1003	173.9	0.27	0.241152
TCGA-CV-7423-01	HNSC	HPV-	61.9385	179	59	3.56092	0.19114	15.7269	163.273	0.47	0.393438
TCGA-CV-7424-01	HNSC	HPV-	93.167	479	133	5.3477	0.584486	50.1663	428.834	0.48	0.470197
TCGA-CV-7425-01	HNSC	HPV-	66.7588	228	53	4.05491	0.465698	31.8547	196.145	0.49	0.481631
TCGA-CV-7427-01	HNSC	HPV-	80.11	582	26	4.04413	0.603124	11.9752	570.025	0.5	0.494074
TCGA-CV-7429-01	HNSC	HPV-	99.3611	72	59	3.82176	0.583382	3.00954	68.9905	0.52	0.464891
TCGA-CV-7430-01	HNSC	HPV-	111.439	289	132	5.00938	0.38976	61.9213	227.079	0.76	0.734215
TCGA-CV-7432-01	HNSC	HPV-	90.4407	413	49	5.05693	0.749857	33.216	379.784	0.49	0.533097
TCGA-CV-7433-01	HNSC	HPV-	111.654	156	30	2	0	117.619	38.3807	0.3	0.271804
TCGA-CV-7434-01	HNSC	HPV-	74.6575	254	96	3.70293	0.270536	43.7497	210.25	0.71	0.6529
TCGA-CV-7435-01	HNSC	HPV-	92.0553	217	93	6.02294	0.560555	7.31768	209.682	0.39	0.360428
TCGA-CV-7437-01	HNSC	HPV-	109.417	345	100	7.62109	0.616742	77.1837	267.816	0.65	0.711004
TCGA-CV-7438-01	HNSC	HPV-	86.6243	189	45	3.89752	0.570904	120.513	68.4868	0.5	0.45992
TCGA-CV-7440-01	HNSC	HPV-	82.5639	532	75	2.95934	0.334139	135.406	396.594	0.45	0.452803
TCGA-CV-A45O-01	HNSC	HPV-	62.8656	186	13	1.94209	0	12.6009	173.399	0.29	0.297302
TCGA-CV-A45P-01	HNSC	HPV-	66.341	217	14	2.40154	0.175748	5.46474	211.535	0.38	0.408729
TCGA-CV-A45Q-01	HNSC	HPV-	53.0729	384	62	2.54092	0.180543	14.2911	369.709	0.54	0.501624
TCGA-CV-A45R-01	HNSC	HPV-	77.6195	113	45	5.04736	0.522714	12.9908	100.009	0.43	0.38848
TCGA-CV-A45T-01	HNSC	HPV-	67.2353	17	20	1	0	17	0	0.21	0.170721
TCGA-CV-A45U-01	HNSC	HPV-	92.5468	278	113	4.09957	0.667712	45.5787	232.421	0.34	0.380066
TCGA-CV-A45V-01	HNSC	HPV-	79.9375	144	30	1.9592	0.0294547	143.012	0.988242	0.46	0.442995
TCGA-CV-A45W-01	HNSC	HPV-	93.0982	784	55	4.96025	0.543271	1.68464	782.315	0.42	0.373546
TCGA-CV-A45X-01	HNSC	HPV-	73.4497	149	56	5.05291	0.549116	7.74118	141.259	0.34	0.289211
TCGA-CV-A45Y-01	HNSC	HPV-	95.7283	92	31	3.5838	0.401785	17.6518	74.3482	0.5	0.509123
TCGA-CV-A45Z-01	HNSC	HPV-	64.37	900	21	3.34228	0.203118	79.2447	820.755	0.31	0.281704
TCGA-CV-A460-01	HNSC	HPV-	70.954	87	59	2.00087	0.000434594	78.7747	8.2253	0.48	0.526598
TCGA-CV-A461-01	HNSC	HPV-	112.66	777	30	4.31675	0.483298	51.3162	725.684	0.46	0.491574
TCGA-CV-A463-01	HNSC	HPV-	94.4049	284	40	3.84108	0.50735	31.0278	252.972	0.57	0.551595
TCGA-CV-A464-01	HNSC	HPV-	81.7105	38	25	1.20546	0	35.9096	2.09043	0.28	0.266561
TCGA-CV-A465-01	HNSC	HPV-	90.8	45	40	3.79997	0.476988	7.45537	37.5446	0.33	0.320391
TCGA-CV-A6JD-01	HNSC	HPV-	80.9911	112	25	5.81288	0.473358	15.4297	96.5703	0.6	0.617921
TCGA-CV-A6JE-01	HNSC	HPV-	85.7802	182	109	3.10479	0.501213	46.3321	135.668	0.47	0.418162
TCGA-CV-A6JM-01	HNSC	HPV-	98.7692	390	131	4.03099	0.334625	47.0291	342.971	0.58	0.492914
TCGA-CV-A6JN-01	HNSC	HPV-	84.3137	102	85	2.97358	0.464676	88.7039	13.2961	0.56	0.576181
TCGA-CV-A6JO-01	HNSC	HPV-	92.4396	91	30	3.00604	0.458617	3.04389	87.9561	0.26	0.274012
TCGA-CV-A6JT-01	HNSC	HPV-	87.2923	65	58	2	0	1	64	0.5	0.504074
TCGA-CV-A6JU-01	HNSC	HPV-	96.8971	175	50	3	0.449883	5.18883	169.811	0.4	0.394409
TCGA-CV-A6JY-01	HNSC	HPV-	78.5487	113	21	3.13087	0.435336	4.54653	108.453	0.48	0.482014
TCGA-CV-A6JZ-01	HNSC	HPV-	98.3551	138	24	4.15545	0.522079	24.4641	113.536	0.35	0.340613
TCGA-CV-A6K0-01	HNSC	HPV-	90.6957	23	24	4.68291	0.545834	5.61407	17.3859	0.18	0.215757
TCGA-CV-A6K1-01	HNSC	HPV-	95.9672	670	63	3.80262	0.612177	629.745	40.2547	0.64	0.643533
TCGA-CV-A6K2-01	HNSC	HPV-	95.7763	885	29	4.50167	0.584904	528.32	356.68	0.39	0.399865
TCGA-CX-7085-01	HNSC	HPV-	102.985	199	9	2.07737	0.0386849	195.923	3.07681	0.19	0.170721
TCGA-CX-7086-01	HNSC	HPV-	74.023	305	171	4.62376	0.688053	58.5157	246.484	0.7	0.641118
TCGA-CX-7219-01	HNSC	HPV-	73.4831	178	59	2.51489	0.250232	128.603	49.3973	0.55	0.483248
TCGA-CX-A4AQ-01	HNSC	HPV-	73.4191	136	34	2	0	38.9318	97.0682	0.47	0.485746
TCGA-D6-6515-01	HNSC	HPV-	91.0968	62	13	1	0	62	0	0.17	0.172444
TCGA-D6-6516-01	HNSC	HPV-	94.652	2618	83	3.48015	0.306048	300.796	2317.2	0.52	0.488691
TCGA-D6-6517-01	HNSC	HPV-	94.5979	97	56	2.7015	0.340695	89.6583	7.34172	0.44	0.464566
TCGA-D6-6823-01	HNSC	HPV-	70.0773	207	85	4.19852	0.638741	2.6036	204.396	0.45	0.413784
TCGA-D6-6824-01	HNSC	HPV-	95.1231	65	16	1	0	65	0	0.68	0.644465
TCGA-D6-6825-01	HNSC	HPV-	69.9406	101	32	1.99994	0	96.53	4.46995	0.42	0.457846
TCGA-D6-6826-01	HNSC	HPV-	79.1783	129	87	4.0392	0.26819	3.93392	125.066	0.34	0.302627
TCGA-D6-6827-01	HNSC	HPV-	81.5238	21	218	3.5485	0.24314	4.35803	16.642	0.75	0.712204
TCGA-D6-8568-01	HNSC	HPV-	115.19	137	47	3.07525	0.48518	5.3081	131.692	0.38	0.363821
TCGA-D6-8569-01	HNSC	HPV-	87.9345	168	89	3.41942	0.524755	14.7165	153.283	0.43	0.429015
TCGA-D6-A4Z9-01	HNSC	HPV-	76.1597	119	71	3.15979	0.509782	98.5165	20.4835	0.5	0.434841
TCGA-D6-A4ZB-01	HNSC	HPV-	88.7424	229	64	2.11661	0.058306	37.5229	191.477	0.44	0.425748
TCGA-D6-A6EK-01	HNSC	HPV-	80.0271	221	27	4.91697	0.468401	5.25094	215.749	0.43	0.450001
TCGA-D6-A6EM-01	HNSC	HPV-	75.876	121	45	2	0	120	1	0.32	0.330477
TCGA-D6-A6EN-01	HNSC	HPV-	72.6562	128	33	2.99609	0.386934	9.41525	118.585	0.51	0.519532
TCGA-D6-A6EO-01	HNSC	HPV-	91.7207	111	126	3	0.5	104.489	6.51099	0.71	0.69727
TCGA-D6-A6EP-01	HNSC	HPV-	72.9562	160	203	3.00846	0.189464	119.659	40.3414	0.83	0.867482
TCGA-D6-A6EQ-01	HNSC	HPV-	103.966	117	116	3.11937	0.514868	17.9758	99.0242	0.39	0.377111
TCGA-D6-A6ES-01	HNSC	HPV-	99.5135	259	109	4.1195	0.662741	224.516	34.4835	0.72	0.688385
TCGA-D6-A74Q-01	HNSC	HPV-	106.968	561	105	4.09103	0.338347	360.768	200.232	0.65	0.635851
TCGA-DQ-5624-01	HNSC	HPV-	83.5492	122	50	6.6847	0.692457	5.29449	116.706	0.27	0.235985
TCGA-DQ-5625-01	HNSC	HPV-	93.4167	252	23	7.15722	0.662643	15.4281	236.572	0.46	0.403954
TCGA-DQ-5629-01	HNSC	HPV-	81.5186	430	134	4.07978	0.338938	126.118	303.882	0.59	0.386302
TCGA-DQ-5630-01	HNSC	HPV-	99.0989	91	14	3.45027	0.469119	20.8551	70.1449	0.27	0.2305
TCGA-DQ-5631-01	HNSC	HPV-	88.7025	121	99	5.37551	0.573516	2.36345	118.637	0.58	0.525162
TCGA-DQ-7588-01	HNSC	HPV-	71.2164	134	81	3.05769	0.505013	36.6358	97.3642	0.6	0.46873
TCGA-DQ-7591-01	HNSC	HPV+	69.24	50	133	2	0	43	7	0.73	0.69727
TCGA-DQ-7592-01	HNSC	HPV-	60.6058	104	48	3.44328	0.558592	9.21033	94.7897	0.46	0.390858
TCGA-DQ-7593-01	HNSC	HPV+	108.514	35	23	2.07487	0.00395601	5.06783	29.9322	0.38	0.385844
TCGA-DQ-7596-01	HNSC	HPV+	100.59	39	27	3.88472	0.382807	6.84721	32.1528	0.45	0.45992
TCGA-F7-7848-01	HNSC	HPV-	78.1282	429	98	2.75655	0.293076	394.31	34.6902	0.57	0.556536
TCGA-F7-8298-01	HNSC	HPV-	82.7642	123	72	3.82281	0.251899	21.0089	101.991	0.53	0.467054
TCGA-F7-8489-01	HNSC	HPV-	106.661	180	16	2.2086	0.0949455	82.3195	97.6805	0.27	0.32174
TCGA-F7-A50G-01	HNSC	HPV-	93.4462	130	55	4.25554	0.349001	3.35321	126.647	0.37	0.347029
TCGA-F7-A50I-01	HNSC	HPV-	92.2094	191	69	4.24214	0.666667	8.52173	182.478	0.26	0.313894
TCGA-F7-A50J-01	HNSC	HPV-	102.739	226	42	6.30892	0.693773	8.27046	217.73	0.31	0.277034
TCGA-F7-A61S-01	HNSC	HPV-	91.662	142	32	3	0.5	10.6814	131.319	0.51	0.559003
TCGA-F7-A620-01	HNSC	HPV-	109.133	83	16	2.13438	0.0341878	68.5329	14.4671	0.37	0.303607
TCGA-H7-7774-01	HNSC	HPV-	76.9297	185	10	3.4455	0.443698	31.1725	153.827	0.57	0.578043
TCGA-H7-8501-01	HNSC	HPV-	89.1538	195	25	3.09468	0.497013	8.26816	186.732	0.43	0.38638
TCGA-H7-A6C4-01	HNSC	HPV-	118.104	48	16	3.04871	0.383565	29.536	18.464	0.35	0.331548
TCGA-H7-A76A-01	HNSC	HPV+	123.903	103	22	3.53818	0.430988	29.5176	73.4824	0.29	0.286963
TCGA-HD-7229-01	HNSC	HPV-	72.3981	211	106	3.12697	0.4968	24.1712	186.829	0.57	0.578043
TCGA-HD-7753-01	HNSC	HPV-	83.969	129	139	2	0	93.1657	35.8343	0.63	0.69909
TCGA-HD-7754-01	HNSC	HPV+	66.5185	81	34	3.33265	0.112005	4.6617	76.3383	0.75	0.744491
TCGA-HD-7831-01	HNSC	HPV-	88	50	46	2.78278	0.385893	35.4529	14.5471	0.36	0.341686
TCGA-HD-7832-01	HNSC	HPV+	86.4496	129	83	3.17569	0.425664	86.7578	42.2422	0.73	0.725164
TCGA-HD-8224-01	HNSC	HPV-	99.13	100	149	3.71313	0.357282	12.0038	87.9962	0.64	0.615557
TCGA-HD-8314-01	HNSC	HPV+	70.6774	93	55	3.04276	0.502441	2.10885	90.8912	0.62	0.575602
TCGA-HD-8634-01	HNSC	HPV-	76.5604	91	41	3.86293	0.38225	2.32068	88.6793	0.32	0.362144
[truncated: 3,594 more rows]
