# Supplementary material for: Pan-cancer inference of intra-tumor heterogeneity reveals associations with different forms of genomic instability
Source: PLoS Genet. 2018 Sep 13;14(9):e1007669. doi: 10.1371/journal.pgen.1007669 (PMC6155543; doi:10.1371/journal.pgen.1007669)
Supplement: S2 Table — Tab 1: Signature enrichment results Tab 2: Alteration enrichment results Column names are consistent in both tabs: Column 1—Signature ID (Tab 1) / Alteration ID (Tab 2)Column 2—Association with the number of clonal mutations (Wilcoxon p value)Column 3—Association with the number of subclonal mutations (Wilcoxon p value)Column 4—Tumor type where the test was madeColumn 5—Class: C, patient exhibiting the signature/alteration have significantly more clonal mutations, S, patient exhibiting the signature/alteration have significantly more subclonal mutations, CS, patient exhibiting the signature/alteration have significantly more clonal and subclonal mutations. (XLSX) [file pgen.1007669.s009.xlsx]

## Sheet: signature enrichment
Singature ID	Association with #clonal mutations (p value)	Association with #subclonal mutations (p value)	tumor type	class
Signature.4	0.00013431	0.00519002	lusc	C		S: patients exhibiting the alteration have significantly more subclonal mutations
Signature.12	2.75245e-09	0.00990275	stad_2015	C		C: patients exhibiting the alteration have significantly more clonal mutations
Signature.20	4.40804e-13	0.0104597	stad_2015	C		CS: patients exhibiting the alteration have significantly more clonal and subclonal mutations
Signature.7	3.7938e-15	0.0153137	skcm_2015	C
Signature.11	0.0010442	0.0323783	skcm_2015	C
Signature.21	0.000248552	0.0622745	crc_2015	C
Signature.21	0.0001518	0.355822	stad_2015	C
Signature.2	0.000151535	0.986953	skcm_2015	C
Signature.4	8.09271e-08	4.15819e-07	luad_2015	CS
Signature.6	1.70429e-05	7.97407e-07	crc_2015	CS
Signature.3	1.09348e-10	4.16759e-06	brca_2015	CS
Signature.6	2.55999e-08	0.000113164	stad_2015	CS
Signature.14	2.69875e-05	0.000141836	crc_2015	CS
Signature.20	0.00132186	0.000474798	ucec_2015	CS
Signature.20	0.000699674	0.00108611	crc_2015	CS
Signature.13	0.00611414	5.9308e-11	brca_2015	S
Signature.4	0.00101066	2.43512e-06	hnsc	CS
Signature.13	0.38681	2.387e-05	lgg	S
Signature.12	0.0234571	3.01904e-05	crc_2015	S
Signature.15	0.125167	3.22663e-05	crc_2015	S
Signature.1B	0.416122	8.30949e-05	pcpg	S
Signature.8	0.00231617	0.000106395	luad_2015	S
Signature.14	0.207564	0.000239705	prad_2015	S
Signature.2	0.86062	0.000365523	luad_2015	S
Signature.15	0.00673346	0.000439568	laml	S
Signature.8	0.985874	0.000568515	lgg	S
Signature.3	0.00205563	0.000769412	ov	S
Signature.5	0.00338469	0.00111657	laml	S
Signature.16	0.0748868	0.00252085	pcpg
Signature.18	0.677538	0.00280251	sarc
Signature.13	0.198184	0.00295421	hnsc
Signature.8	0.507591	0.00416231	gbm
Signature.20	0.052099	0.00429708	laml
Signature.13	0.708415	0.00726876	blca_2015
Signature.6	0.0102668	0.00776096	ucec_2015
Signature.5	0.0905387	0.00809225	ucec_2015
Signature.13	0.255053	0.00866301	acc_2015
Signature.1B	0.00412928	0.0103601	thym
Signature.5	0.48137	0.0105708	thym
Signature.17	0.223741	0.0123349	thym
Signature.17	0.501254	0.0126085	pcpg
Signature.1A	0.610353	0.013119	tgct
Signature.12	0.0212833	0.0134902	ucec_2015
Signature.4	0.839161	0.0135731	ucs
Signature.21	0.186342	0.0150992	pcpg
Signature.13	0.794202	0.0151872	ucs
Signature.1B	0.974322	0.0161201	thca_2015
Signature.13	0.156396	0.0161388	sarc
Signature.21	0.0452251	0.0162541	ucec_2015
Signature.1A	0.642203	0.0173548	uvm_2015
Signature.17	0.999247	0.0176443	stad_2015
Signature.16	0.0221155	0.0177545	thca_2015
Signature.14	0.25594	0.0181882	sarc
Signature.9	0.803136	0.0196088	thym
Signature.9	0.818103	0.020681	ucs
Signature.3	0.0717403	0.0259823	sarc
Signature.3	0.721171	0.0266473	tgct
Signature.16	0.059411	0.0273586	thym
Signature.5	0.965934	0.0326252	blca_2015
Signature.1A	0.305541	0.0342193	kich_2015
Signature.2	0.636831	0.0344301	kirp_2015
Signature.1A	0.154864	0.0344676	lgg
Signature.8	0.886541	0.0356875	chol
Signature.6	0.114384	0.0367837	esca
Signature.3	0.0884493	0.0379338	lusc
Signature.6	0.880794	0.0381413	pcpg
Signature.14	0.00313547	0.0384812	stad_2015
Signature.8	0.998005	0.0399801	pcpg
Signature.3	0.661586	0.0404212	prad_2015
Signature.12	0.533664	0.0443569	thym
Signature.13	0.364779	0.0443934	ov
Signature.5	0.303866	0.0448187	prad_2015
Signature.11	0.567724	0.046031	dlbc
Signature.14	0.936224	0.0478888	uvm_2015
Signature.10	0.987144	0.0510223	meso
Signature.9	0.990742	0.0511273	lihc_2015
Signature.14	0.653078	0.0512149	paad
Signature.21	0.835582	0.0530562	lihc_2015
Signature.5	0.791121	0.0540175	meso
Signature.5	0.978738	0.0557094	lusc
Signature.3	0.72644	0.0573068	esca
Signature.3	0.880702	0.0598209	blca_2015
Signature.5	0.90418	0.0603842	chol
Signature.13	0.242925	0.0609555	cesc_2015
Signature.13	0.524538	0.0642329	paad
Signature.14	0.978596	0.0644946	thym
Signature.8	0.0161955	0.0662513	hnsc
Signature.19	0.218541	0.0668965	laml
Signature.1B	0.434395	0.0678463	prad_2015
Signature.12	0.887914	0.068049	sarc
Signature.3	0.643255	0.0693381	ucs
Signature.16	0.260159	0.0694558	kich_2015
Signature.3	0.789339	0.070486	dlbc
Signature.9	0.592919	0.0706124	brca_2015
Signature.5	0.0245609	0.0710904	hnsc
Signature.19	0.895693	0.0718561	esca
Signature.9	0.0284722	0.0720944	pcpg
Signature.15	0.591942	0.0730576	acc_2015
Signature.13	0.0152045	0.0750394	thca_2015
Signature.7	0.26326	0.080059	thca_2015
Signature.14	0.0355388	0.0809567	acc_2015
Signature.17	0.46688	0.0811905	tgct
Signature.8	0.398108	0.0827042	ov
Signature.21	0.785643	0.0846866	meso
Signature.2	0.0882211	0.0847563	acc_2015
Signature.19	0.347339	0.0882723	thca_2015
Signature.1B	0.997197	0.0922027	kirc
Signature.1A	0.05763	0.0934896	thym
Signature.3	0.182381	0.0936079	lgg
Signature.17	0.0044376	0.101814	esca
Signature.20	0.542811	0.102167	prad_2015
Signature.2	0.13834	0.103046	brca_2015
Signature.3	0.966962	0.104994	acc_2015
Signature.4	0.729075	0.10578	thym
Signature.2	0.0982503	0.106321	dlbc
Signature.2	0.831429	0.109493	hnsc
Signature.8	0.898123	0.115127	paad
Signature.5	0.28722	0.117809	dlbc
Signature.19	0.339173	0.119838	lgg
Signature.13	0.0319592	0.120008	kich_2015
Signature.14	0.402314	0.121612	tgct
Signature.13	0.876534	0.121675	meso
Signature.13	0.278899	0.122759	tgct
Signature.1A	0.457671	0.133249	meso
Signature.1B	0.774384	0.133589	dlbc
Signature.2	0.0746341	0.134877	blca_2015
Signature.8	0.413593	0.135453	sarc
Signature.4	0.568621	0.138223	kich_2015
Signature.11	0.336509	0.138288	thym
Signature.2	0.677516	0.138347	ucs
Signature.1B	0.0336576	0.138491	tgct
Signature.4	0.0668361	0.143044	prad_2015
Signature.18	0.579306	0.146078	thca_2015
Signature.16	0.00692965	0.147426	hnsc
Signature.9	0.782531	0.147731	kirp_2015
Signature.18	0.921841	0.148734	meso
Signature.8	0.907999	0.151541	brca_2015
Signature.2	0.124471	0.153629	thca_2015
Signature.6	0.205749	0.156549	dlbc
Signature.14	0.784803	0.158581	lusc
Signature.10	0.159703	0.159636	kich_2015
Signature.8	0.326167	0.160839	ucs
Signature.7	0.498808	0.161379	ov
Signature.2	0.0267583	0.164117	thym
Signature.21	0.866347	0.165425	tgct
Signature.3	0.465029	0.175148	thca_2015
Signature.8	0.75187	0.175625	thca_2015
Signature.9	0.663396	0.176969	ucec_2015
Signature.4	0.848567	0.177167	meso
Signature.21	0.919973	0.177238	paad
Signature.1B	0.966009	0.178618	cesc_2015
Signature.4	0.565989	0.184161	ov
Signature.4	0.555533	0.187083	acc_2015
Signature.19	0.223942	0.18844	dlbc
Signature.12	0.0313116	0.192101	esca
Signature.2	0.920191	0.193228	lihc_2015
Signature.10	0.995841	0.193677	kirc
Signature.1B	0.940604	0.194993	gbm
Signature.6	0.440396	0.196336	ucs
Signature.19	0.10519	0.198969	pcpg
Signature.5	0.112949	0.210558	pcpg
Signature.10	0.301788	0.211872	tgct
Signature.7	0.952657	0.212009	meso
Signature.14	0.990785	0.213242	kirc
Signature.10	0.5	0.21372	ucs
Signature.4	0.0777077	0.214369	tgct
Signature.12	0.925288	0.215495	lusc
Signature.16	0.972458	0.219037	blca_2015
Signature.18	0.972717	0.221435	pcpg
Signature.1A	0.836846	0.225988	sarc
Signature.4	0.501732	0.226259	kirp_2015
Signature.21	0.312487	0.227745	kich_2015
Signature.5	0.89682	0.230297	ov
Signature.4	0.927856	0.230619	sarc
Signature.15	0.996779	0.231885	pcpg
Signature.18	0.988789	0.236295	kirp_2015
Signature.6	0.843083	0.237278	tgct
Signature.15	0.922063	0.237592	sarc
Signature.5	0.36128	0.239732	tgct
Signature.16	0.513969	0.240258	prad_2015
Signature.8	0.728377	0.242219	kirc
Signature.4	0.725411	0.24614	kirc
Signature.1A	0.950578	0.247411	lihc_2015
Signature.2	0.803836	0.248618	gbm
Signature.2	0.657163	0.250933	pcpg
Signature.18	0.447239	0.253601	paad
Signature.7	0.185435	0.260125	chol
Signature.3	0.226179	0.2625	meso
Signature.18	0.785824	0.266816	kich_2015
Signature.6	0.690837	0.267479	uvm_2015
Signature.2	0.383071	0.268711	paad
Signature.1B	0.11436	0.272547	lgg
Signature.5	0.904105	0.272939	lihc_2015
Signature.14	0.00731181	0.273182	ucec_2015
Signature.7	0.728969	0.274092	kich_2015
Signature.3	0.994309	0.277684	luad_2015
Signature.9	0.0249613	0.284872	esca
Signature.3	0.388634	0.285641	uvm_2015
Signature.21	0.760888	0.287909	lgg
Signature.14	0.0703812	0.294734	esca
Signature.16	0.00356606	0.294773	lgg
Signature.12	0.745578	0.299894	prad_2015
Signature.5	0.661967	0.300611	kirc
Signature.8	0.00456582	0.30352	lusc
Signature.14	0.51573	0.304029	kich_2015
Signature.8	0.187649	0.304038	esca
Signature.16	0.861566	0.305701	paad
Signature.21	0.360831	0.307253	sarc
Signature.2	0.756912	0.309756	uvm_2015
Signature.9	0.0740412	0.313409	paad
Signature.15	0.88888	0.317482	kirc
Signature.6	0.637687	0.317972	gbm
Signature.17	0.939351	0.318132	meso
Signature.4	0.0638854	0.320695	gbm
Signature.10	0.104752	0.321552	ucec_2015
Signature.12	0.805074	0.324471	lihc_2015
Signature.13	0.994955	0.330868	luad_2015
Signature.2	0.763089	0.332843	esca
Signature.6	0.444732	0.335353	thca_2015
Signature.14	0.514575	0.336206	blca_2015
Signature.11	0.253872	0.338428	kich_2015
Signature.1B	0.756625	0.342804	sarc
Signature.10	0.959768	0.343499	sarc
Signature.3	0.608169	0.353332	kich_2015
Signature.14	0.667181	0.354595	gbm
Signature.13	0.796508	0.35598	lusc
Signature.17	0.879886	0.35988	crc_2015
Signature.13	0.984052	0.360313	ucec_2015
Signature.3	0.394864	0.360865	kirc
Signature.8	0.593105	0.362319	prad_2015
Signature.17	0.951442	0.362692	kich_2015
Signature.11	0.802456	0.362834	meso
Signature.2	0.485796	0.363741	tgct
Signature.11	0.512002	0.363852	gbm
Signature.10	0.330395	0.367704	paad
Signature.1A	0.735649	0.370199	gbm
Signature.19	0.669287	0.371827	kirp_2015
Signature.9	0.562638	0.376242	thca_2015
Signature.8	0.445516	0.378047	meso
Signature.18	0.98427	0.385714	kirc
Signature.18	0.724551	0.388592	tgct
Signature.8	0.262294	0.388947	acc_2015
Signature.20	0.442612	0.389816	thym
Signature.3	0.179634	0.38982	paad
Signature.13	0.197083	0.391364	prad_2015
Signature.7	0.335366	0.393302	lgg
Signature.13	0.619532	0.397075	kirc
Signature.12	0.337692	0.397573	paad
Signature.13	0.997122	0.399068	skcm_2015
Signature.9	0.908131	0.400908	uvm_2015
Signature.4	0.00494891	0.402947	lihc_2015
Signature.2	0.115125	0.405187	lgg
Signature.14	0.685024	0.410037	lgg
Signature.7	0.98003	0.411207	kirc
Signature.6	0.411956	0.411956	acc_2015
Signature.21	0.825783	0.414596	gbm
Signature.9	0.224892	0.414785	chol
Signature.16	0.99466	0.421395	skcm_2015
Signature.1A	0.819896	0.422395	acc_2015
Signature.4	0.672764	0.422669	lgg
Signature.1B	0.894121	0.424965	esca
Signature.9	0.222417	0.431402	lgg
Signature.7	0.85425	0.434943	kirp_2015
Signature.16	0.0776319	0.435701	luad_2015
Signature.11	0.751193	0.438399	acc_2015
Signature.17	0.472743	0.443494	lgg
Signature.3	0.241842	0.445334	gbm
Signature.5	0.424816	0.447786	esca
Signature.7	0.925466	0.45266	gbm
Signature.8	0.219178	0.453013	thym
Signature.2	0.960687	0.455416	ov
Signature.11	0.323878	0.45702	tgct
Signature.14	0.368114	0.462154	ov
Signature.12	0.764813	0.46225	pcpg
Signature.3	0.995889	0.463084	skcm_2015
Signature.14	0.854436	0.467125	brca_2015
Signature.3	0.0381023	0.46932	hnsc
Signature.12	0.2703	0.469349	luad_2015
Signature.3	0.249751	0.46998	pcpg
Signature.19	0.891969	0.476152	sarc
Signature.4	0.910706	0.476681	esca
Signature.1B	0.336545	0.478277	uvm_2015
Signature.9	0.79803	0.47829	kich_2015
Signature.3	0.747897	0.482334	chol
Signature.12	0.343306	0.485387	lgg
Signature.19	0.758322	0.48559	lihc_2015
Signature.5	0.0283819	0.485839	thca_2015
Signature.7	0.927337	0.488459	lihc_2015
Signature.1B	0.30785	0.492972	kich_2015
Signature.8	0.053069	0.49393	tgct
Signature.17	0.465534	0.497346	paad
Signature.9	0.537248	0.497806	luad_2015
Signature.16	0.657683	0.504683	tgct
Signature.16	0.551918	0.507437	acc_2015
Signature.12	0.67635	0.514174	kirp_2015
Signature.20	0.983836	0.514305	chol
Signature.13	0.243083	0.515624	esca
Signature.18	0.843822	0.518973	prad_2015
Signature.1B	0.357445	0.519306	paad
Signature.16	0.731361	0.519757	stad_2015
Signature.3	0.716176	0.522184	stad_2015
Signature.20	0.384443	0.523431	gbm
Signature.21	0.652922	0.524722	chol
Signature.4	0.793649	0.528693	thca_2015
Signature.12	0.0630375	0.535555	kirc
Signature.8	0.103024	0.536219	lihc_2015
Signature.14	0.580172	0.537353	pcpg
Signature.6	0.0911886	0.540304	paad
Signature.12	0.528035	0.542039	uvm_2015
Signature.21	0.3437	0.543724	uvm_2015
Signature.16	0.130416	0.546884	kirc
Signature.21	0.997806	0.551348	skcm_2015
Signature.1A	0.384449	0.553104	ucs
Signature.1B	0.13152	0.558661	meso
Signature.11	0.170677	0.56342	paad
Signature.16	0.193676	0.563909	gbm
Signature.9	0.875634	0.566869	stad_2015
Signature.15	0.763579	0.568095	ucec_2015
Signature.4	0.319582	0.569834	uvm_2015
Signature.12	0.498675	0.574447	hnsc
Signature.12	0.813613	0.577651	gbm
Signature.1A	0.327842	0.577709	esca
Signature.21	0.727015	0.580733	thca_2015
Signature.21	0.887337	0.581563	acc_2015
Signature.9	0.0464925	0.582015	kirc
Signature.13	0.843212	0.585668	crc_2015
Signature.21	0.19616	0.585919	thym
Signature.6	0.115296	0.586298	kich_2015
Signature.4	0.995454	0.587683	skcm_2015
Signature.4	0.974118	0.589969	chol
Signature.18	0.904025	0.592241	lihc_2015
Signature.20	0.735406	0.592924	kirc
Signature.7	0.975519	0.599092	uvm_2015
Signature.20	0.0876322	0.600311	hnsc
Signature.20	0.902919	0.606277	ov
Signature.11	0.838546	0.60705	thca_2015
Signature.2	0.243225	0.612205	prad_2015
Signature.17	0.0675001	0.613353	uvm_2015
Signature.19	0.953924	0.614871	ov
Signature.1A	0.845317	0.615182	pcpg
Signature.20	0.131048	0.615617	kirp_2015
Signature.6	0.745061	0.615938	lusc
Signature.17	0.871458	0.620656	kirc
Signature.11	0.974165	0.62094	kirp_2015
Signature.3	0.135838	0.626397	lihc_2015
Signature.19	0.852685	0.626499	kirc
Signature.9	0.488854	0.628697	meso
Signature.11	0.869817	0.629261	blca_2015
Signature.2	0.982955	0.632902	cesc_2015
Signature.9	0.0843725	0.63507	dlbc
Signature.14	0.315888	0.637555	thca_2015
Signature.5	0.819711	0.645605	lgg
Signature.1B	0.0249196	0.645761	acc_2015
Signature.12	0.490154	0.649633	blca_2015
Signature.13	0.164888	0.651667	gbm
Signature.19	0.187127	0.652736	skcm_2015
Signature.15	0.447129	0.655218	chol
Signature.8	0.207218	0.66048	kirp_2015
Signature.1A	0.51755	0.671951	thca_2015
Signature.21	0.204994	0.678313	ucs
Signature.19	0.286867	0.681616	blca_2015
Signature.18	0.755183	0.682947	esca
Signature.20	0.51813	0.685061	lihc_2015
Signature.3	0.37201	0.685794	thym
Signature.18	0.803085	0.68743	crc_2015
Signature.17	0.114948	0.69031	sarc
Signature.11	0.522395	0.690572	esca
Signature.15	0.859753	0.693038	paad
Signature.2	0.826068	0.695039	lusc
Signature.1A	0.766463	0.70672	kirp_2015
Signature.9	0.283262	0.707006	tgct
Signature.1A	0.865219	0.708176	ov
Signature.5	0.290748	0.717481	kirp_2015
Signature.8	0.535357	0.722367	blca_2015
Signature.15	0.931025	0.723592	meso
Signature.6	0.907265	0.72402	lgg
Signature.1B	0.801864	0.724067	ucec_2015
Signature.18	0.956933	0.727139	skcm_2015
Signature.19	0.774193	0.7279	stad_2015
Signature.9	0.924747	0.728769	laml
Signature.1B	0.188762	0.728952	chol
Signature.19	0.86379	0.729451	kich_2015
Signature.4	0.310441	0.73208	crc_2015
Signature.1A	0.999346	0.736552	skcm_2015
Signature.20	0.0618445	0.741818	tgct
Signature.9	0.249325	0.744857	ov
Signature.16	0.0276906	0.747061	lihc_2015
Signature.19	0.103395	0.754365	crc_2015
Signature.4	0.0447543	0.754557	blca_2015
Signature.7	0.137311	0.755848	pcpg
Signature.9	0.792821	0.759086	lusc
Signature.15	0.693126	0.762597	dlbc
Signature.16	0.906976	0.764324	uvm_2015
Signature.17	0.913115	0.768228	prad_2015
Signature.9	0.902909	0.768695	hnsc
Signature.7	0.611303	0.770997	sarc
Signature.16	0.74479	0.774165	chol
Signature.12	0.79848	0.774419	thca_2015
Signature.2	0.991929	0.780094	sarc
Signature.20	0.416988	0.784436	lusc
Signature.7	0.336174	0.785936	esca
Signature.15	0.82614	0.7902	lgg
Signature.16	0.254209	0.792382	ucs
Signature.15	0.914574	0.792831	kich_2015
Signature.16	0.0502262	0.793792	kirp_2015
Signature.19	0.988401	0.794344	luad_2015
Signature.19	0.358191	0.795435	meso
Signature.16	0.237638	0.795919	meso
Signature.13	0.496939	0.798526	kirp_2015
Signature.15	0.713786	0.79931	prad_2015
Signature.15	0.183703	0.800762	stad_2015
Signature.13	0.968381	0.801387	stad_2015
Signature.7	0.999633	0.802614	brca_2015
Signature.1A	0.437502	0.802913	kirc
Signature.20	0.0510977	0.804195	lgg
Signature.17	0.417414	0.804396	dlbc
Signature.2	0.0580156	0.804794	kirc
Signature.11	0.835867	0.806213	hnsc
Signature.2	0.9873	0.806359	ucec_2015
Signature.12	0.209251	0.806921	ov
Signature.18	0.104223	0.808319	acc_2015
Signature.19	0.756259	0.810417	thym
Signature.11	0.285779	0.815886	uvm_2015
Signature.2	0.571173	0.816218	chol
Signature.6	0.346295	0.816418	thym
Signature.18	0.412012	0.817267	gbm
Signature.5	0.124219	0.817666	brca_2015
Signature.21	0.0679169	0.817983	prad_2015
Signature.10	0.444622	0.818655	skcm_2015
Signature.8	0.949394	0.820924	stad_2015
Signature.14	0.0982968	0.825178	hnsc
Signature.1A	0.258748	0.825741	chol
Signature.17	0.793946	0.826773	thca_2015
Signature.1B	0.917195	0.826793	lusc
Signature.2	0.0661773	0.829053	meso
Signature.2	0.13617	0.829655	kich_2015
Signature.10	0.0105653	0.832644	prad_2015
Signature.7	0.699135	0.836599	ucec_2015
Signature.6	0.192723	0.837039	meso
Signature.20	0.558398	0.83812	pcpg
Signature.14	0.777973	0.84004	kirp_2015
Signature.19	0.648951	0.840107	tgct
Signature.1A	0.416548	0.848052	paad
Signature.9	0.196966	0.849743	prad_2015
Signature.10	0.845406	0.850706	crc_2015
Signature.9	0.981656	0.850962	crc_2015
Signature.12	0.299263	0.851218	tgct
Signature.15	0.17584	0.851244	tgct
Signature.9	0.750121	0.851883	gbm
Signature.9	0.848231	0.852098	acc_2015
Signature.21	0.942886	0.854203	lusc
Signature.1B	0.875551	0.861151	crc_2015
Signature.16	0.63524	0.862653	ucec_2015
Signature.16	0.465501	0.866082	sarc
Signature.20	0.107446	0.869484	acc_2015
Signature.5	0.754121	0.87024	luad_2015
Signature.21	0.993476	0.870927	kirp_2015
Signature.1B	0.151068	0.870994	ucs
Signature.16	0.64022	0.871928	ov
Signature.16	0.632618	0.875485	crc_2015
Signature.1A	0.259052	0.877025	cesc_2015
Signature.18	0.291018	0.878442	luad_2015
Signature.17	0.838627	0.878995	hnsc
Signature.18	0.276786	0.879863	thym
Signature.15	0.562263	0.880068	gbm
Signature.17	0.990577	0.880408	luad_2015
Signature.3	0.874115	0.884645	ucec_2015
Signature.13	0.33061	0.885381	lihc_2015
Signature.18	0.779033	0.888832	brca_2015
Signature.10	0.715932	0.889362	stad_2015
Signature.7	0.272498	0.889838	paad
Signature.18	0.746526	0.890169	lusc
Signature.20	0.802623	0.89356	sarc
Signature.15	0.593824	0.895594	thym
Signature.3	0.280847	0.896294	crc_2015
Signature.7	0.991376	0.89682	lusc
Signature.6	0.908161	0.8976	ov
Signature.9	0.0819736	0.89885	sarc
Signature.18	0.37157	0.89901	ov
Signature.11	0.432657	0.899547	crc_2015
Signature.16	0.626422	0.900692	dlbc
Signature.1B	0.718686	0.900906	ov
Signature.8	0.228492	0.901589	kich_2015
Signature.16	0.0677345	0.90397	lusc
Signature.11	0.907238	0.90724	ucec_2015
Signature.5	0.0545488	0.911299	sarc
Signature.19	0.473746	0.915719	prad_2015
Signature.8	0.765827	0.917094	ucec_2015
Signature.19	0.00509377	0.917783	uvm_2015
Signature.14	0.925219	0.918053	luad_2015
Signature.18	0.561686	0.920273	blca_2015
Signature.19	0.286477	0.920622	acc_2015
Signature.7	0.353492	0.92068	blca_2015
Signature.6	0.203805	0.924287	prad_2015
Signature.1A	0.936629	0.924304	prad_2015
Signature.15	0.273363	0.926641	uvm_2015
Signature.21	0.898992	0.926725	brca_2015
Signature.15	0.50115	0.927262	thca_2015
Signature.20	0.20948	0.927284	uvm_2015
Signature.4	0.118296	0.928401	pcpg
Signature.5	0.786411	0.928915	stad_2015
Signature.7	0.201655	0.930044	tgct
Signature.1B	0.978758	0.932757	brca_2015
Signature.18	0.672788	0.933525	lgg
Signature.18	0.257216	0.934733	ucs
Signature.11	0.988528	0.935731	brca_2015
Signature.11	0.0976089	0.936354	lgg
Signature.10	0.844235	0.939523	lgg
Signature.19	0.857215	0.941162	ucec_2015
Signature.4	0.0930497	0.942661	paad
Signature.10	0.388248	0.943894	kirp_2015
Signature.12	0.343287	0.944023	brca_2015
Signature.10	0.978242	0.944023	ov
Signature.11	0.162668	0.944108	pcpg
Signature.15	0.956197	0.945259	brca_2015
Signature.2	0.997837	0.946083	stad_2015
Signature.8	0.894651	0.946169	crc_2015
Signature.2	0.855898	0.946366	crc_2015
Signature.7	0.521106	0.947897	thym
Signature.6	0.905693	0.948377	lihc_2015
Signature.1A	0.101313	0.951264	stad_2015
Signature.19	0.0576839	0.952174	gbm
Signature.6	0.0896099	0.952756	sarc
Signature.19	0.739474	0.955654	lusc
Signature.15	0.542366	0.955752	hnsc
Signature.10	0.993512	0.956859	luad_2015
Signature.10	0.999806	0.957641	hnsc
Signature.17	0.924634	0.95785	lihc_2015
Signature.11	0.319938	0.959997	prad_2015
Signature.18	0.197467	0.963567	ucec_2015
Signature.1A	0.999866	0.964885	blca_2015
Signature.1B	0.895165	0.965745	blca_2015
Signature.18	0.879451	0.965793	chol
Signature.19	0.251954	0.967369	paad
Signature.11	0.462622	0.969199	kirc
Signature.7	0.23833	0.969605	prad_2015
Signature.11	0.0198633	0.970548	ov
Signature.14	0.999719	0.97104	skcm_2015
Signature.6	0.902828	0.973362	kirc
Signature.16	0.981214	0.97341	esca
Signature.3	0.0707127	0.973967	kirp_2015
Signature.15	0.665759	0.975184	esca
Signature.5	0.377128	0.975859	uvm_2015
Signature.8	0.870958	0.976584	laml
Signature.7	0.614857	0.980745	acc_2015
Signature.16	0.988371	0.981936	brca_2015
Signature.1B	0.935116	0.98194	stad_2015
Signature.6	0.801475	0.982092	brca_2015
Signature.4	0.877346	0.983322	ucec_2015
Signature.7	0.907575	0.983624	luad_2015
Signature.11	0.97751	0.984005	luad_2015
Signature.21	0.729626	0.98549	hnsc
Signature.20	0.914611	0.985762	thca_2015
Signature.18	0.997517	0.987529	stad_2015
Signature.1B	0.274336	0.988142	lihc_2015
Signature.8	0.44965	0.988274	dlbc
Signature.4	0.509203	0.989055	stad_2015
Signature.6	0.988493	0.989096	hnsc
Signature.20	0.950556	0.990104	luad_2015
Signature.11	0.686031	0.991595	stad_2015
Signature.20	0.747052	0.992487	brca_2015
Signature.7	0.980572	0.993671	hnsc
Signature.10	0.992254	0.994091	brca_2015
Signature.10	0.449354	0.994221	blca_2015
Signature.17	0.95628	0.994244	brca_2015
Signature.19	0.816984	0.995743	brca_2015
Signature.21	0.301055	0.995863	kirc
Signature.19	0.965566	0.995945	hnsc
Signature.1A	0.99714	0.996181	crc_2015
Signature.4	0.188156	0.997205	brca_2015
Signature.1A	0.999287	0.997377	lusc
Signature.6	0.803051	0.997884	luad_2015
Signature.11	0.232186	0.998134	sarc
Signature.21	0.969899	0.998659	luad_2015
Signature.18	0.778979	0.999042	hnsc
Signature.1A	0.889334	0.999074	dlbc
Signature.14	0.126798	0.999262	meso
Signature.1B	0.779486	0.999453	hnsc
Signature.1A	0.99999	0.999468	brca_2015
Signature.21	0.702578	0.999686	ov
Signature.7	0.542447	0.999775	stad_2015
Signature.1B	0.946419	0.999794	luad_2015
Signature.1A	0.978643	0.999947	ucec_2015
Signature.1A	0.998927	0.999996	luad_2015
Signature.1A	1	1	hnsc

## Sheet: alteration enrichment
Alteration ID	Association with #clonal mutations (p value)	Association with #subclonal mutations (p value)	tumor type	class
MUT.ZC3H18	2.27055e-05	0.00168034	crc_2015	C		S: patients exhibiting the alteration have significantly more subclonal mutations
MUT.NSD1	1.42305e-06	0.00257275	hnsc	C		C: patients exhibiting the alteration have significantly more clonal mutations
MUT.ZC3H13	9.66133e-07	0.00280088	stad_2015	C		CS: patients exhibiting the alteration have significantly more clonal and subclonal mutations
MUT.ARID1A	6.18449e-05	0.00321394	stad_2015	C
MUT.B2M	2.8037e-05	0.00647381	stad_2015	C
MUT.ATM	0.00021203	0.00784173	crc_2015	C
MUT.HLA-A	2.54137e-05	0.0129282	stad_2015	C
MUT.ACVR2A	0.000998613	0.0228639	crc_2015	C
MUT.NCOR2	0.000654809	0.0299025	stad_2015	C
MUT.PTEN	0.000803693	0.0348801	ucec_2015	C
MUT.ZC3H18	0.000986614	0.0502306	stad_2015	C
MUT.KMT2D	0.000779307	0.0851125	crc_2015	C
MUT.NF1	0.000345924	0.0990007	skcm_2015	C
MUT.KMT2D	3.16249e-09	0.10406	stad_2015	C
MUT.ARID2	0.00026095	0.131761	skcm_2015	C
MUT.NF1	0.000377471	0.140998	stad_2015	C
DEL.16.78129906.89379319	0.00080235	0.153332	esca	C
MUT.HLA-B	1.11638e-05	0.206097	stad_2015	C
DEL.9.21186568.28981526	0.000529102	0.213003	lgg	C
MUT.PTEN	0.000858247	0.236821	crc_2015	C
MUT.CREBBP	0.000466654	0.240643	stad_2015	C
MUT.NCOR2	5.60537e-05	0.260064	crc_2015	C
MUT.ARID1B	1.16841e-05	0.406793	stad_2015	C
MUT.TP53	6.48057e-05	0.46809	sarc	C
MUT.PTEN	0.000181398	0.471442	ucs	C
AMP.17.37863922.37863922	0.000172269	0.629981	hnsc	C
MUT.NRAS	1.08289e-05	0.83235	skcm_2015	C
MUT.EGFR	2.85208e-05	0.878517	lgg	C
MUT.PIK3R1	0.000882599	0.931544	lgg	C
DEL.9.21186568.28981526	7.74353e-05	0.949462	meso	C
MUT.PBRM1	4.77508e-06	0.96214	kirc	C
MUT.GATA3	0.000286228	0.983094	stad_2015	C
MUT.FBXW7	1.71853e-05	3.204e-06	stad_2015	CS
MUT.RNF43	9.88091e-07	5.37417e-05	crc_2015	CS
MUT.BMPR2	2.09955e-06	6.82313e-05	crc_2015	CS
MUT.BRAF	1.62307e-05	7.33774e-05	crc_2015	CS
DEL.16.78129906.89379319	1.2083e-05	8.29918e-05	crc_2015	CS
MUT.CIC	2.42586e-07	0.000189731	stad_2015	CS
MUT.RNF43	1.44938e-11	0.000224722	stad_2015	CS
MUT.ZFHX3	0.000247996	0.000589641	stad_2015	CS
AMP.10.5611426.5611426	0.000545113	0.000870236	brca_2015	CS
MUT.TP53	0.0251002	1.31613e-14	brca_2015	S
MUT.TP53	0.996959	3.94904e-06	lgg	S
AMP.3.169424861.197278637	0.253598	1.32101e-05	brca_2015	S
AMP.1.150585939.161066590	0.387494	2.0903e-05	blca_2015	S
MUT.TP53	0.0396992	3.25946e-05	luad_2015	S
MUT.CDK12	0.00517741	3.62159e-05	crc_2015	S
MUT.HNF1A	0.0749757	5.72983e-05	crc_2015	S
MUT.PBRM1	0.0438933	9.88795e-05	stad_2015	S
MUT.VPS37B	0.117556	0.000108053	crc_2015	S
AMP.6.107218335.107220210	0.270447	0.000121084	brca_2015	S
AMP.19.30307380.30308526	0.883315	0.000127143	brca_2015	S
AMP.6.11418727.20405019	0.737066	0.000136374	blca_2015	S
AMP.13.113949229.113949229	0.452961	0.000180807	brca_2015	S
AMP.17.37863922.37863922	0.986585	0.000197005	brca_2015	S
AMP.X.52706693.54237966	0.220145	0.000268613	brca_2015	S
MUT.ZFHX3	0.142737	0.00038946	crc_2015	S
DEL.4.181525131.187647224	0.825371	0.000443283	ov	S
DEL.5.93485416.93956937	0.692292	0.000484002	ov	S
DEL.10.135190570.135206354	0.871483	0.000486626	sarc	S
DEL.8.2792739.4852925	0.347834	0.00057407	lusc	S
AMP.X.3157107.8401929	0.502987	0.000592495	sarc	S
AMP.17.48975595.48975595	0.83915	0.00065327	brca_2015	S
AMP.20.52173825.62219648	0.879131	0.000670836	brca_2015	S
AMP.19.39856246.39856246	0.735253	0.000713365	brca_2015	S
MUT.CD58	0.00115512	0.000722508	crc_2015	S
MUT.ARID2	0.00826091	0.000806984	crc_2015	S
AMP.2.121847706.121885772	0.997647	0.000823217	sarc	S
DEL.16.78129906.89379319	0.91256	0.000902259	ov	S
DEL.4.181525131.187647224	0.982738	0.000940634	sarc	S
AMP.8.81202107.81202107	0.979354	0.000988471	brca_2015	S
AMP.1.204466860.204467676	0.323875	0.000991857	lgg	S
AMP.6.135489069.135639983	0.0530034	0.00100003	brca_2015
AMP.8.101448416.101450242	0.81372	0.00100249	brca_2015
MUT.SETD2	0.75314	0.00106836	kirc
AMP.7.136848523.158222444	0.235013	0.00108263	brca_2015
DEL.4.1053934.1053934	0.296158	0.00123708	brca_2015
MUT.KRAS	0.117741	0.00127412	stad_2015
MUT.TP53	0.0254903	0.00132398	hnsc
AMP.17.27212604.27212604	0.27529	0.00134436	brca_2015
MUT.APC	0.0134083	0.00139866	ucec_2015
AMP.1.120476662.120476662	0.388104	0.00143597	blca_2015
AMP.8.128758521.145091379	0.0550731	0.00149786	brca_2015
DEL.4.181525131.187647224	0.0122173	0.00161603	brca_2015
AMP.8.81202107.81202107	0.746325	0.0017027	blca_2015
MUT.KMT2C	0.325752	0.00171552	lusc
AMP.19.30307380.30308526	0.846905	0.00173392	lusc
MUT.FAT1	0.346557	0.00177241	hnsc
AMP.18.20411221.20420409	0.633683	0.00177837	sarc
AMP.19.39856246.39856246	0.881884	0.00179252	lusc
DEL.4.181525131.187647224	0.465297	0.00185534	crc_2015
DEL.5.58261529.67598296	0.359978	0.001875	brca_2015
MUT.ATRX	0.999964	0.00199072	lgg
MUT.ARID1A	0.0132193	0.00200479	crc_2015
DEL.8.26150061.47460945	0.942809	0.00201911	ov
AMP.3.82689239.90059611	0.779797	0.00215294	sarc
AMP.17.57936914.65585499	0.174926	0.00217872	brca_2015
DEL.9.21186568.28981526	0.341747	0.00218372	hnsc
AMP.12.915322.916021	0.0689138	0.00228752	brca_2015
AMP.10.62981680.63757959	0.158527	0.00248057	brca_2015
AMP.9.5423103.5423103	0.395779	0.00269227	lusc
AMP.6.107218335.107220210	0.590129	0.00281387	blca_2015
MUT.NFE2L2	0.187276	0.00286534	hnsc
MUT.SYCP1	0.102467	0.00301159	stad_2015
DEL.22.49331012.49331012	0.928481	0.00347852	ov
MUT.RPL22	0.0500037	0.00358679	ucec_2015
AMP.17.73587414.80008392	0.8321	0.00359023	acc_2015
AMP.1.150585939.161066590	0.0438244	0.00363701	brca_2015
AMP.5.36413405.36415089	0.49959	0.00384888	brca_2015
DEL.15.28099124.41984723	0.790683	0.00390913	brca_2015
DEL.9.840971.10617850	0.322474	0.00406254	hnsc
AMP.15.99593198.99599607	0.233617	0.00417846	brca_2015
AMP.19.45264015.45383183	0.771049	0.00425167	lusc
DEL.8.2792739.4852925	0.174109	0.00443566	crc_2015
DEL.16.78129906.89379319	0.0348583	0.00446186	stad_2015
MUT.ZC3H13	0.82824	0.00446192	crc_2015
MUT.ZNF750	0.334402	0.00472064	lusc
AMP.1.40400131.40400131	0.377417	0.0048096	brca_2015
DEL.10.415240.415240	0.723389	0.00497122	sarc
MUT.TP53	0.883461	0.00512155	meso
DEL.11.606294.628753	0.800793	0.00542716	sarc
AMP.2.178114632.178114912	0.304806	0.00561653	hnsc
AMP.X.64008515.64051968	0.495783	0.00609794	brca_2015
AMP.X.55653162.57293925	0.155762	0.00612077	brca_2015
DEL.8.2792739.4852925	0.310038	0.00616589	brca_2015
AMP.5.1288694.1288694	0.177305	0.00622906	brca_2015
MUT.PIK3CA	0.409281	0.00641201	lusc
AMP.13.73953432.73954914	0.0913693	0.00645719	stad_2015
AMP.20.30246540.30250340	0.0034795	0.00660357	brca_2015
AMP.6.135489069.135639983	0.949491	0.00668681	sarc
MUT.TP53	0.0261204	0.00671968	blca_2015
MUT.FAT1	0.738698	0.0067405	lusc
MUT.SETD2	0.0946826	0.00680207	brca_2015
MUT.PBRM1	0.193742	0.00698122	chol
DEL.22.17424422.17424422	0.64139	0.00723553	lusc
DEL.8.26150061.47460945	0.612486	0.0075789	brca_2015
AMP.3.12484849.12485147	0.0567979	0.0076719	brca_2015
AMP.14.105232631.105232631	0.658245	0.0076719	brca_2015
DEL.19.1107160.1186533	0.873066	0.00805322	brca_2015
DEL.2.213864027.214015660	0.6116	0.00809623	brca_2015
DEL.6.161763312.163152563	0.624702	0.00813744	ov
DEL.8.26150061.47460945	0.480771	0.00816744	lihc_2015
AMP.10.32421128.35328088	0.359186	0.00829376	brca_2015
MUT.MAP2K4	0.00484843	0.00861893	stad_2015
AMP.17.48975595.48975595	0.632586	0.00874904	stad_2015
MUT.RB1	0.0299145	0.00883739	ucec_2015
AMP.8.101448416.101450242	0.795321	0.00895196	blca_2015
AMP.20.30246540.30250340	0.949504	0.00899318	sarc
AMP.8.41876504.41876504	0.446105	0.00911018	blca_2015
AMP.5.36413405.36415089	0.153812	0.0091219	luad_2015
MUT.BMPR2	0.0210692	0.0091826	stad_2015
AMP.9.5423103.5423103	0.77212	0.00945801	hnsc
DEL.2.242254163.242296449	0.791026	0.00960187	sarc
AMP.1.150585939.161066590	0.840941	0.0096844	sarc
MUT.ERBB3	0.498589	0.00973772	brca_2015
DEL.5.58261529.67598296	0.988274	0.00975294	ov
AMP.4.74048890.74048890	0.298085	0.0100427	brca_2015
AMP.14.35883749.35884199	0.387763	0.0100623	luad_2015
DEL.19.1107160.1186533	0.883526	0.0101524	ov
DEL.8.2792739.4852925	0.365434	0.010274	hnsc
DEL.10.415240.415240	0.851593	0.010447	hnsc
AMP.X.52706693.54237966	0.737162	0.0105558	lgg
AMP.4.55042340.55045488	0.970621	0.0107377	sarc
MUT.CDK12	0.0264585	0.0107607	stad_2015
AMP.2.97519493.97570064	0.707019	0.0108486	brca_2015
AMP.8.128758521.145091379	0.95692	0.0111523	blca_2015
AMP.12.58145117.58145457	0.0058868	0.0116069	lgg
AMP.11.102308753.102308753	0.933255	0.011873	sarc
AMP.X.153230941.153239587	0.0438914	0.0120966	brca_2015
AMP.X.42069057.46893337	0.17028	0.012674	brca_2015
AMP.20.19523056.19525982	0.365101	0.0128089	brca_2015
AMP.1.61831890.68012706	0.149595	0.0130619	brca_2015
MUT.TP53	0.0204767	0.0131504	acc_2015
AMP.19.30307380.30308526	0.96809	0.013179	stad_2015
AMP.X.55653162.57293925	0.901499	0.0139896	lgg
AMP.7.92240982.92241005	0.179146	0.0139949	hnsc
AMP.6.43875073.43875073	0.830798	0.0146495	luad_2015
MUT.CDKN2A	0.421841	0.0147656	skcm_2015
AMP.8.101448416.101450242	0.40059	0.0148068	lusc
MUT.KMT2D	0.705101	0.0149272	lgg
MUT.KMT2C	0.0019868	0.015061	stad_2015
AMP.X.23815873.23981176	0.468616	0.0150691	sarc
MUT.TP53	0.877639	0.0151112	stad_2015
AMP.3.12484849.12485147	0.466441	0.0152407	blca_2015
AMP.21.38470347.40182177	0.736169	0.0152874	brca_2015
AMP.7.17059174.25055342	0.343252	0.0154573	brca_2015
MUT.PPM1D	0.477739	0.016221	hnsc
AMP.17.37863922.37863922	0.0667512	0.0162362	blca_2015
AMP.8.37525891.38197404	0.83128	0.0163406	sarc
DEL.7.151830319.152135594	0.801884	0.0164748	hnsc
AMP.4.55042340.55045488	0.211936	0.0164901	lgg
AMP.19.39856246.39856246	0.638162	0.016589	blca_2015
MUT.ARID1A	0.260834	0.0167033	hnsc
AMP.17.73587414.80008392	0.19401	0.0169745	brca_2015
AMP.18.3005856.3646519	0.0468889	0.0172145	hnsc
AMP.5.36413405.36415089	0.601449	0.0172483	sarc
MUT.CTNNB1	0.17176	0.0174183	crc_2015
DEL.9.21186568.28981526	0.678435	0.0176199	paad
MUT.FBXW7	0.2005	0.0176698	ucec_2015
DEL.8.26150061.47460945	0.392529	0.0183614	lusc
AMP.8.41876504.41876504	0.647982	0.018656	hnsc
MUT.TP53	0.748301	0.0188389	paad
AMP.17.20909644.21143422	0.175429	0.0190135	brca_2015
MUT.CDKN1B	0.0658396	0.0193411	brca_2015
AMP.8.128758521.145091379	0.533743	0.0193788	prad_2015
DEL.9.840971.10617850	0.772008	0.0194468	brca_2015
DEL.8.26150061.47460945	0.409121	0.0196053	crc_2015
AMP.12.25358573.25362498	0.605662	0.0196922	brca_2015
AMP.3.169424861.197278637	0.0583287	0.0197359	hnsc
MUT.FAT1	0.19219	0.019889	ucec_2015
DEL.7.151830319.152135594	0.888132	0.0200697	brca_2015
DEL.8.2792739.4852925	0.942182	0.0204581	ov
AMP.14.105232631.105232631	0.880833	0.0204622	sarc
AMP.7.55245364.55247588	0.882392	0.020482	blca_2015
MUT.BRCA1	0.182987	0.0205374	brca_2015
MUT.CHD4	0.637625	0.0205618	stad_2015
DEL.14.103241015.103378665	0.920003	0.0212201	brca_2015
DEL.4.181525131.187647224	0.490402	0.0213833	stad_2015
AMP.6.64298164.64298164	0.601342	0.0215069	hnsc
AMP.3.12484849.12485147	0.722068	0.0215327	stad_2015
DEL.5.93485416.93956937	0.766624	0.0219895	prad_2015
DEL.10.34598418.35128524	0.88697	0.0223395	hnsc
MUT.ARID2	0.916237	0.0223575	lgg
AMP.5.1288694.1288694	0.844243	0.0226348	luad_2015
AMP.2.114056985.114056985	0.534756	0.0227852	hnsc
AMP.16.67922342.69458369	0.843197	0.0229675	acc_2015
MUT.BCL9L	0.00106709	0.0232232	crc_2015
DEL.18.3495468.4465235	0.621524	0.0234118	brca_2015
DEL.5.58261529.67598296	0.514289	0.0235331	esca
DEL.2.213864027.214015660	0.761708	0.0235503	hnsc
DEL.8.2792739.4852925	0.651475	0.0237631	sarc
AMP.1.150585939.161066590	0.159701	0.0241465	acc_2015
AMP.7.55245364.55247588	0.652036	0.0245287	sarc
DEL.X.63404273.63451686	0.644853	0.0247958	esca
AMP.11.69476266.70165505	0.265376	0.0251312	lihc_2015
DEL.13.114987458.114987458	0.276743	0.0256186	sarc
MUT.RPL22	0.00981556	0.0256918	crc_2015
AMP.9.35681368.35683882	0.335327	0.025879	sarc
MUT.BAP1	0.920567	0.0258816	chol
MUT.ZNF750	0.00546921	0.026238	hnsc
AMP.18.365815.1070920	0.0903135	0.0262432	hnsc
AMP.3.169424861.197278637	0.920354	0.0263689	sarc
AMP.10.123245647.123245826	0.308495	0.0269483	brca_2015
AMP.19.58724943.58724943	0.901741	0.0269649	brca_2015
MUT.BRCA2	0.0838203	0.0273812	crc_2015
AMP.X.64008515.64051968	0.734112	0.0276548	lgg
MUT.STAG2	0.705769	0.027704	kirc
AMP.8.128758521.145091379	0.950869	0.0278794	lgg
AMP.7.17059174.25055342	0.916027	0.0281675	sarc
AMP.22.22096802.22096802	0.741039	0.0284433	lusc
DEL.X.9932138.10648093	0.00379799	0.0287831	brca_2015
AMP.8.41876504.41876504	0.703686	0.0291784	luad_2015
AMP.19.30307380.30308526	0.870108	0.0292767	sarc
DEL.6.161763312.163152563	0.545974	0.0293661	crc_2015
MUT.ATM	0.0909339	0.0304425	lusc
AMP.2.48118896.48268075	0.435747	0.0308045	brca_2015
DEL.X.95939469.96856006	0.778096	0.031059	hnsc
DEL.11.606294.628753	0.737176	0.0312657	ov
MUT.BAP1	0.969708	0.031866	lihc_2015
AMP.8.81202107.81202107	0.749174	0.031881	lusc
AMP.8.81202107.81202107	0.8627	0.0320523	stad_2015
AMP.7.92240982.92241005	0.750785	0.0321965	sarc
AMP.10.61769305.61945611	0.327536	0.0322182	brca_2015
DEL.3.59702821.61237398	0.0297604	0.0322694	stad_2015
AMP.11.102308753.102308753	0.582652	0.0324167	brca_2015
DEL.2.242254163.242296449	0.563137	0.0324414	lgg
DEL.4.114373660.119633824	0.33459	0.0324999	prad_2015
AMP.19.10562152.10562152	0.715494	0.0328386	brca_2015
MUT.RHOA	0.013966	0.0333252	brca_2015
AMP.3.12484849.12485147	0.00480823	0.0341456	sarc
MUT.BRCA2	0.0104119	0.0345163	stad_2015
MUT.NF1	0.656211	0.0346745	luad_2015
MUT.MAP2K1	0.294531	0.0347279	skcm_2015
MUT.ATRX	0.295522	0.0347765	sarc
MUT.MUC5B	0.00703502	0.0352195	crc_2015
AMP.2.199633768.201567480	0.0975124	0.0353083	hnsc
DEL.1.113737673.113749602	0.744815	0.0363252	lusc
AMP.5.36413405.36415089	0.13025	0.0367018	blca_2015
MUT.CDKN2A	0.713501	0.0368394	hnsc
MUT.CTCF	0.00145502	0.0369055	stad_2015
AMP.1.40400131.40400131	0.39477	0.037031	blca_2015
DEL.11.113848118.113861261	0.727224	0.0370634	tgct
AMP.19.30307380.30308526	0.702783	0.0374878	blca_2015
MUT.ARHGAP35	0.0628501	0.0380595	ucec_2015
DEL.8.2792739.4852925	0.97068	0.0383153	luad_2015
AMP.12.48218156.49033067	0.995315	0.0386595	brca_2015
MUT.FAT1	0.00164939	0.0387906	crc_2015
AMP.19.39856246.39856246	0.385126	0.0388019	sarc
AMP.12.25358573.25362498	0.562903	0.0388739	sarc
AMP.12.25358573.25362498	0.430936	0.0389701	lusc
DEL.5.115222986.115629523	0.923226	0.0390038	ov
DEL.8.2792739.4852925	0.917918	0.0397389	lgg
DEL.13.48876592.49059721	0.0892363	0.040034	brca_2015
MUT.AJUBA	0.00321906	0.0408211	hnsc
DEL.3.30645426.30742562	0.981784	0.0410089	kirc
AMP.11.69476266.70165505	0.961058	0.041268	lusc
AMP.19.45264015.45383183	0.504545	0.0416481	blca_2015
AMP.6.64298164.64298164	0.585695	0.0416481	blca_2015
AMP.14.105232631.105232631	0.470794	0.0417547	hnsc
MUT.PIK3CA	0.538643	0.0418109	hnsc
DEL.5.58261529.67598296	0.957732	0.0418295	hnsc
DEL.11.113848118.113861261	0.75273	0.0419709	skcm_2015
MUT.TCF7L2	0.476556	0.0421814	crc_2015
MUT.MEN1	0.0816644	0.0421864	acc_2015
AMP.1.150585939.161066590	0.18821	0.042407	paad
DEL.5.115222986.115629523	0.373833	0.0426335	brca_2015
MUT.KDM6A	0.065844	0.0430359	hnsc
AMP.2.190962107.191591346	0.139142	0.0437426	brca_2015
MUT.ERBB2	0.0412601	0.0437439	stad_2015
AMP.X.42069057.46893337	0.861863	0.0438052	sarc
DEL.16.78129906.89379319	0.203411	0.0442242	sarc
DEL.5.58261529.67598296	0.228003	0.0443005	luad_2015
MUT.ZC3H13	0.367071	0.044741	esca
AMP.4.74048890.74048890	0.62082	0.044783	blca_2015
AMP.8.128758521.145091379	0.276551	0.0448051	lusc
AMP.10.77066289.77066289	0.0746755	0.0464725	brca_2015
DEL.17.80703445.80902411	0.649606	0.0468935	hnsc
MUT.SMAD4	0.00126879	0.0473298	brca_2015
AMP.2.121847706.121885772	0.731921	0.047415	hnsc
DEL.13.48876592.49059721	0.372883	0.0474316	sarc
MUT.FBXW7	0.685537	0.0476446	crc_2015
AMP.22.29714198.30244963	0.912478	0.0476453	lusc
DEL.13.48876592.49059721	0.884175	0.0477411	prad_2015
DEL.18.77107934.77107934	0.0353173	0.0480231	brca_2015
DEL.15.57172086.57603369	0.675343	0.048149	brca_2015
DEL.15.28099124.41984723	0.977952	0.0482633	ov
AMP.7.28900014.36009568	0.808738	0.0485393	blca_2015
DEL.2.242254163.242296449	0.131503	0.0498435	stad_2015
AMP.3.169424861.197278637	0.72133	0.0500175	lihc_2015
DEL.22.49331012.49331012	0.983925	0.0512242	sarc
AMP.7.17059174.25055342	0.738018	0.0512978	luad_2015
AMP.6.54167681.54891542	0.510075	0.0513129	brca_2015
AMP.6.43875073.43875073	0.596942	0.0514594	brca_2015
DEL.15.28099124.41984723	0.767415	0.0519133	luad_2015
AMP.18.20411221.20420409	0.824897	0.0524956	esca
DEL.X.30873422.34033463	0.2855	0.053493	tgct
AMP.3.169424861.197278637	0.362701	0.0538215	kirc
AMP.6.147764267.147788103	0.0718773	0.0541716	brca_2015
DEL.6.161763312.163152563	0.814466	0.0545328	hnsc
AMP.X.23815873.23981176	0.111066	0.0545545	brca_2015
MUT.RB1	0.13672	0.0546535	brca_2015
AMP.6.54167681.54891542	0.24262	0.0557796	sarc
MUT.CREBBP	0.784992	0.0558998	hnsc
AMP.19.58724943.58724943	0.0127568	0.0569224	ov
MUT.NOTCH1	0.969596	0.0570527	lusc
MUT.PTEN	0.899108	0.0572786	kirc
DEL.2.242254163.242296449	0.97685	0.0581078	skcm_2015
MUT.ARID1A	0.0475385	0.0582167	esca
AMP.6.151949132.152000362	0.929927	0.0582351	sarc
AMP.5.1288694.1288694	0.626102	0.0585537	hnsc
AMP.7.73849586.75591429	0.00461453	0.0586488	brca_2015
DEL.9.21186568.28981526	0.00284287	0.0588399	brca_2015
MUT.TP53	0.0681289	0.0588673	lihc_2015
AMP.19.45264015.45383183	0.94194	0.0589127	luad_2015
DEL.3.174575228.175759770	0.711831	0.0589628	prad_2015
MUT.ERBB2	0.0185131	0.0593222	esca
AMP.8.37525891.38197404	0.239779	0.059403	blca_2015
DEL.9.840971.10617850	0.705101	0.0596451	sarc
DEL.7.151830319.152135594	0.440359	0.0599866	sarc
AMP.17.73587414.80008392	0.396779	0.061083	hnsc
AMP.X.3157107.8401929	0.0569224	0.0611851	ov
DEL.4.181525131.187647224	0.553279	0.0613009	lgg
DEL.4.181525131.187647224	0.798945	0.0618802	luad_2015
MUT.RB1	0.225466	0.0619482	blca_2015
AMP.9.35681368.35683882	0.89406	0.0622064	stad_2015
AMP.19.30307380.30308526	0.254989	0.0628964	acc_2015
MUT.PTEN	0.830568	0.0630556	gbm
DEL.2.686938.14783087	0.648004	0.0630896	sarc
AMP.12.25358573.25362498	0.856524	0.0636673	luad_2015
AMP.14.20524352.20524352	0.0797286	0.0658545	hnsc
DEL.12.12868452.12879570	0.733263	0.0661928	brca_2015
DEL.3.59702821.61237398	0.941977	0.0663309	esca
AMP.2.190962107.191591346	0.017766	0.0665993	hnsc
AMP.17.27212604.27212604	0.534487	0.0669678	blca_2015
AMP.2.62404435.62410515	0.0073388	0.0680624	brca_2015
DEL.2.40338275.43456734	0.427899	0.0680829	brca_2015
DEL.X.30873422.34033463	0.583749	0.0693765	ov
AMP.7.73849586.75591429	0.470563	0.0694856	stad_2015
AMP.X.64008515.64051968	0.502094	0.070071	sarc
DEL.9.840971.10617850	0.667366	0.0703775	esca
DEL.8.26150061.47460945	0.501725	0.0707528	luad_2015
AMP.7.136848523.158222444	0.0619939	0.0707792	sarc
DEL.22.49331012.49331012	0.518176	0.0708062	blca_2015
DEL.2.242254163.242296449	0.226044	0.0708863	brca_2015
AMP.6.151949132.152000362	0.089271	0.0712593	brca_2015
AMP.1.235087357.247065472	0.721108	0.07171	lusc
MUT.ARID1A	0.758968	0.071871	lgg
AMP.8.37525891.38197404	0.0596407	0.0723518	luad_2015
AMP.12.25358573.25362498	0.679741	0.072546	tgct
DEL.13.114987458.114987458	0.712259	0.0726973	ov
AMP.8.55224770.55228081	0.988409	0.0739791	ucs
MUT.FGFR2	0.241185	0.0741533	ucec_2015
AMP.X.67130648.67595414	0.363916	0.0749413	sarc
DEL.18.77107934.77107934	0.620954	0.0750921	stad_2015
AMP.20.52173825.62219648	0.938627	0.0751217	stad_2015
AMP.2.48118896.48268075	0.414237	0.0751867	lusc
AMP.X.153230941.153239587	0.750162	0.0762768	sarc
AMP.6.43875073.43875073	0.474648	0.076661	lusc
DEL.11.134140152.134140152	0.298041	0.0767811	skcm_2015
DEL.5.93485416.93956937	0.550942	0.0776185	stad_2015
AMP.12.43741540.46925046	0.883572	0.0789126	brca_2015
DEL.X.30873422.34033463	0.281154	0.079812	hnsc
AMP.5.1288694.1288694	0.0128546	0.0799754	ov
AMP.9.5423103.5423103	0.0108976	0.0803348	sarc
MUT.FBXW7	0.991203	0.0808643	blca_2015
AMP.13.73953432.73954914	0.68486	0.0810319	crc_2015
DEL.6.161763312.163152563	0.402101	0.081177	brca_2015
MUT.KRAS	0.00537053	0.0815359	ucec_2015
DEL.1.65043855.65435283	0.964673	0.081582	prad_2015
AMP.7.92240982.92241005	0.91065	0.0827459	brca_2015
AMP.6.64298164.64298164	0.961843	0.0830929	lusc
AMP.5.1288694.1288694	0.371454	0.0834386	lusc
AMP.7.71037307.71285800	0.0527847	0.0835664	brca_2015
DEL.3.71000305.86123993	0.928188	0.083629	kirc
AMP.8.37525891.38197404	0.199477	0.0836355	hnsc
DEL.X.76760338.77042608	0.382683	0.0836675	lgg
DEL.17.29420578.29708155	0.354667	0.0836761	sarc
AMP.1.204466860.204467676	0.814446	0.0836887	lusc
AMP.1.150585939.161066590	0.484567	0.0837714	prad_2015
AMP.20.52173825.62219648	0.35074	0.0842054	lusc
AMP.12.40169602.40380763	0.135708	0.0843627	lusc
DEL.9.21186568.28981526	0.566	0.0844331	kirc
AMP.12.69233458.69237735	0.292493	0.0844984	brca_2015
AMP.X.49370374.49370374	0.0865146	0.0847345	brca_2015
AMP.18.3005856.3646519	0.071443	0.0856405	blca_2015
DEL.6.94412252.95273664	0.829029	0.085931	dlbc
AMP.4.144737060.144746002	0.451635	0.0859639	esca
DEL.22.49331012.49331012	0.440163	0.0872507	brca_2015
AMP.2.97519493.97570064	0.527382	0.0888691	hnsc
AMP.14.35883749.35884199	0.748954	0.0893343	brca_2015
AMP.8.81202107.81202107	0.327357	0.08985	sarc
DEL.3.59702821.61237398	0.433863	0.0900711	lusc
MUT.NF2	0.109042	0.0906527	kirc
AMP.19.58724943.58724943	0.137458	0.0909332	lusc
MUT.KEAP1	0.574726	0.0918562	hnsc
DEL.9.21186568.28981526	0.868955	0.0928188	sarc
AMP.12.915322.916021	0.86827	0.0929158	sarc
AMP.1.150585939.161066590	0.521186	0.0932589	stad_2015
DEL.3.2212571.3100649	0.94701	0.0944679	kirc
MUT.KMT2C	0.358527	0.0947225	hnsc
AMP.1.120476662.120476662	0.394487	0.0949682	stad_2015
AMP.6.64298164.64298164	0.935322	0.0949682	stad_2015
AMP.17.19194237.19488218	0.213063	0.0953142	sarc
DEL.X.9932138.10648093	0.250047	0.0955852	hnsc
DEL.22.49331012.49331012	0.18163	0.0956985	stad_2015
DEL.X.30873422.34033463	0.613138	0.0957961	esca
AMP.5.176838719.176838719	0.359131	0.0958019	sarc
AMP.17.37863922.37863922	0.114771	0.0958052	esca
AMP.9.5423103.5423103	0.0130313	0.0963417	brca_2015
AMP.1.120476662.120476662	0.388645	0.0966275	brca_2015
MUT.SETD2	0.383663	0.0966293	lgg
AMP.2.178114632.178114912	0.649423	0.0977281	brca_2015
AMP.19.30307380.30308526	0.986794	0.0980993	ov
AMP.1.85989240.85991712	0.0364564	0.0984121	brca_2015
AMP.5.36413405.36415089	0.917101	0.099592	stad_2015
MUT.RASA1	0.0252278	0.0998646	stad_2015
DEL.3.2212571.3100649	0.475758	0.100824	lusc
AMP.8.101448416.101450242	0.373635	0.101001	ov
MUT.NOTCH1	0.0287452	0.101764	lgg
DEL.7.110239721.111353361	0.677525	0.101906	hnsc
AMP.7.28900014.36009568	0.845701	0.102347	brca_2015
DEL.8.2792739.4852925	0.158647	0.103024	lihc_2015
MUT.ATM	0.812352	0.103258	luad_2015
MUT.BCL9L	0.0298578	0.103457	stad_2015
DEL.5.58261529.67598296	0.290313	0.103741	stad_2015
DEL.10.415240.415240	0.086233	0.105001	tgct
DEL.1.113737673.113749602	0.759558	0.105766	esca
DEL.8.2792739.4852925	0.980068	0.105768	kirc
MUT.KEAP1	0.519246	0.106033	lusc
AMP.1.150585939.161066590	0.478238	0.10622	pcpg
MUT.ARHGAP35	0.284442	0.10713	blca_2015
AMP.12.40169602.40380763	0.793097	0.107162	esca
DEL.2.133425995.142891872	0.210246	0.107451	prad_2015
AMP.8.41876504.41876504	0.863319	0.108191	ucs
DEL.10.135190570.135206354	0.0967337	0.108224	brca_2015
MUT.TP53	0.167963	0.108259	kirc
AMP.5.1288694.1288694	0.5	0.108283	sarc
AMP.8.128758521.145091379	0.682703	0.108285	lihc_2015
MUT.FLT3	0.413229	0.108398	luad_2015
MUT.CDKN2A	0.263974	0.108644	lusc
MUT.KRAS	0.0652708	0.108868	paad
DEL.8.26150061.47460945	0.454429	0.110219	esca
AMP.12.69233458.69237735	0.0129225	0.111072	acc_2015
DEL.11.134140152.134140152	0.83353	0.111226	lusc
AMP.11.14291874.14427929	0.949803	0.112877	lusc
DEL.1.245911962.247047609	0.549015	0.112953	hnsc
AMP.6.54167681.54891542	0.133684	0.112963	skcm_2015
AMP.1.61831890.68012706	0.697315	0.11302	sarc
MUT.EPHA2	0.19068	0.113066	hnsc
AMP.1.204466860.204467676	0.411365	0.113099	brca_2015
AMP.17.37863922.37863922	0.331079	0.113262	paad
AMP.12.25358573.25362498	0.71303	0.113941	esca
AMP.11.35244887.35245447	0.997683	0.114828	stad_2015
DEL.17.41275862.41303971	0.700907	0.116279	brca_2015
MUT.TP53	0.0318136	0.116471	skcm_2015
AMP.18.20411221.20420409	0.82811	0.116474	ov
AMP.12.40169602.40380763	0.32493	0.116582	brca_2015
AMP.6.11418727.20405019	0.00487568	0.116673	brca_2015
DEL.8.26150061.47460945	0.977949	0.116924	kirc
MUT.PIK3R1	0.0244608	0.117541	ucec_2015
AMP.7.116339534.116341218	0.137212	0.118018	brca_2015
MUT.ARHGAP35	0.429706	0.118662	lusc
AMP.8.101448416.101450242	0.943203	0.118845	lgg
AMP.8.101448416.101450242	0.417484	0.118887	sarc
AMP.13.113949229.113949229	0.0442595	0.119307	sarc
AMP.20.52173825.62219648	0.886277	0.120007	sarc
DEL.18.77107934.77107934	0.351474	0.120027	ov
MUT.APC	0.0598242	0.120084	stad_2015
MUT.PIK3CA	0.119555	0.122512	stad_2015
MUT.NRAS	0.472608	0.122884	thca_2015
AMP.8.11491539.11649069	0.913731	0.123164	stad_2015
AMP.12.40169602.40380763	0.847533	0.123325	sarc
DEL.6.161763312.163152563	0.162551	0.12346	stad_2015
AMP.7.71037307.71285800	0.52383	0.123564	stad_2015
AMP.7.128461720.131269247	0.238323	0.123897	brca_2015
AMP.17.73587414.80008392	0.0386155	0.124037	ov
AMP.X.153230941.153239587	0.279942	0.124039	luad_2015
AMP.19.15367544.15367978	0.415182	0.124319	brca_2015
DEL.8.2792739.4852925	0.857323	0.124457	blca_2015
DEL.8.26150061.47460945	0.656292	0.125071	prad_2015
AMP.X.42069057.46893337	0.258559	0.125329	ov
DEL.X.132667024.142122658	0.804668	0.126195	sarc
AMP.2.62404435.62410515	0.519581	0.126261	lusc
AMP.12.58145117.58145457	0.0376233	0.127003	brca_2015
AMP.3.12484849.12485147	0.913119	0.128066	lgg
MUT.KDM6A	0.128374	0.128373	lusc
AMP.7.92240982.92241005	0.523376	0.129098	paad
AMP.14.77404750.77405619	0.404463	0.12921	pcpg
MUT.SETD2	0.947017	0.130572	meso
DEL.18.77107934.77107934	0.826384	0.130629	hnsc
MUT.HRAS	0.0167768	0.131495	thym
MUT.APC	0.908177	0.13227	lusc
DEL.15.28099124.41984723	0.460418	0.132777	meso
MUT.ZNF804A	0.00501096	0.132838	hnsc
AMP.12.43748011.44200178	0.625413	0.132962	brca_2015
MUT.PTEN	0.00552848	0.133146	stad_2015
DEL.X.76760338.77042608	0.944651	0.133602	sarc
DEL.3.59702821.61237398	0.159034	0.133897	crc_2015
AMP.13.73953432.73954914	0.933032	0.13415	blca_2015
DEL.X.9932138.10648093	0.855221	0.134529	stad_2015
DEL.5.115222986.115629523	0.994693	0.134761	lusc
MUT.ARHGAP35	0.018942	0.135099	hnsc
AMP.X.80831928.80845125	0.775589	0.135363	lgg
MUT.BAP1	0.394905	0.135738	kirc
DEL.22.49331012.49331012	0.504952	0.135987	luad_2015
DEL.X.95939469.96856006	0.951643	0.136603	sarc
DEL.3.71000305.86123993	0.28652	0.136866	hnsc
DEL.16.78129906.89379319	0.512123	0.137905	lusc
AMP.19.45264015.45383183	0.297235	0.138852	brca_2015
AMP.7.55245364.55247588	0.742129	0.139739	gbm
AMP.13.28407058.28407781	0.889415	0.139896	brca_2015
DEL.1.8068002.8089181	0.438506	0.14057	brca_2015
MUT.ARID1A	0.899818	0.142007	blca_2015
MUT.ARID2	0.614105	0.142311	brca_2015
DEL.12.23678552.24102801	0.906169	0.142709	brca_2015
MUT.PPP2R1A	0.835334	0.143029	ucs
DEL.4.181525131.187647224	0.660938	0.143881	lusc
DEL.X.95939469.96856006	0.275237	0.144769	stad_2015
MUT.KRAS	0.0086061	0.145158	luad_2015
AMP.19.39856246.39856246	0.393788	0.145231	hnsc
AMP.8.41876504.41876504	0.187708	0.145607	lusc
AMP.X.42069057.46893337	0.183343	0.14687	stad_2015
AMP.6.147764267.147788103	0.681793	0.147163	stad_2015
AMP.7.55245364.55247588	0.00257779	0.147386	lgg
DEL.3.59702821.61237398	0.97313	0.148383	kirc
MUT.NOTCH2	0.306216	0.148592	brca_2015
AMP.6.147764267.147788103	0.999906	0.150816	sarc
AMP.11.102308753.102308753	0.660599	0.15165	cesc_2015
DEL.11.134140152.134140152	0.236915	0.151801	tgct
AMP.7.17059174.25055342	0.374841	0.152409	blca_2015
AMP.20.30246540.30250340	0.392396	0.152906	luad_2015
MUT.SMARCA4	0.265633	0.153251	lgg
AMP.18.365815.1070920	0.548791	0.15384	lusc
DEL.3.71000305.86123993	0.0765256	0.154437	lusc
AMP.6.43875073.43875073	0.469576	0.154757	sarc
DEL.8.26150061.47460945	0.655854	0.154787	stad_2015
AMP.X.153230941.153239587	0.414598	0.155701	acc_2015
DEL.X.152707868.154905589	0.878062	0.155742	sarc
AMP.7.55245364.55247588	0.24483	0.156144	brca_2015
AMP.22.29714198.30244963	0.100137	0.156465	blca_2015
DEL.9.21186568.28981526	0.20002	0.156491	lusc
AMP.X.49370374.49370374	0.732669	0.156573	ov
MUT.ZNF804A	0.00143621	0.157081	luad_2015
MUT.PSIP1	0.350557	0.15747	hnsc
AMP.20.10347923.11331214	0.72047	0.158188	lusc
MUT.APOB	0.555556	0.158409	brca_2015
AMP.7.116339534.116341218	0.283735	0.158708	luad_2015
AMP.11.66999677.66999677	0.901446	0.159727	lusc
AMP.10.5611426.5611426	0.877194	0.16061	ov
AMP.2.62404435.62410515	0.35134	0.160731	dlbc
MUT.CASP8	0.0824175	0.162167	crc_2015
AMP.12.69233458.69237735	0.807054	0.162386	hnsc
AMP.21.15658830.17586892	0.321975	0.162648	sarc
AMP.11.69476266.70165505	0.0523851	0.162903	hnsc
DEL.10.89621061.89730647	0.0606641	0.162998	lgg
AMP.20.483862.3746906	0.784347	0.163589	ov
AMP.6.43875073.43875073	0.576139	0.163782	skcm_2015
AMP.12.40169602.40380763	0.845655	0.163803	ov
AMP.9.35681368.35683882	0.919089	0.163879	lusc
AMP.16.29109938.30914723	0.78628	0.16427	ucs
MUT.U2AF1	0.505804	0.164834	luad_2015
MUT.ARID1A	0.0278218	0.165137	ucec_2015
AMP.8.55224770.55228081	0.35526	0.166936	luad_2015
AMP.8.41876504.41876504	0.602846	0.167058	sarc
MUT.CASP8	0.739265	0.170227	brca_2015
DEL.17.1243941.1305016	0.131278	0.170725	brca_2015
AMP.7.28900014.36009568	0.819518	0.171037	luad_2015
AMP.16.5822456.8914905	0.90642	0.171272	sarc
DEL.10.34598418.35128524	0.720348	0.171545	lusc
AMP.20.30246540.30250340	0.300022	0.172029	lusc
AMP.8.128758521.145091379	0.565016	0.172479	crc_2015
AMP.3.82689239.90059611	0.970779	0.172944	brca_2015
MUT.GPS2	0.472754	0.173929	brca_2015
AMP.12.40169602.40380763	0.996093	0.173971	lgg
DEL.3.71000305.86123993	0.690078	0.174369	esca
DEL.2.213864027.214015660	0.397377	0.174504	lusc
DEL.13.48876592.49059721	0.330869	0.17482	ov
DEL.9.101865111.112717505	0.615457	0.1752	brca_2015
MUT.BRAF	0.682246	0.175335	skcm_2015
DEL.17.80703445.80902411	0.894799	0.175595	brca_2015
MUT.KMT2D	0.044685	0.175664	hnsc
AMP.1.235087357.247065472	0.799232	0.177388	luad_2015
MUT.TP53	0.0967083	0.177507	prad_2015
DEL.3.2212571.3100649	0.662636	0.178161	stad_2015
AMP.5.105261191.105296936	0.921974	0.178454	kirc
AMP.3.169424861.197278637	0.786205	0.178531	paad
DEL.X.30873422.34033463	0.600118	0.180163	ucs
AMP.3.169424861.197278637	0.578479	0.180615	luad_2015
AMP.1.120476662.120476662	0.881028	0.180656	skcm_2015
AMP.4.144737060.144746002	0.07416	0.181849	brca_2015
AMP.4.55042340.55045488	0.996307	0.183136	skcm_2015
AMP.15.99593198.99599607	0.48137	0.183211	sarc
DEL.9.840971.10617850	0.365312	0.184022	ov
AMP.6.11418727.20405019	0.735244	0.185544	skcm_2015
AMP.1.120476662.120476662	0.346883	0.18606	sarc
DEL.X.9932138.10648093	0.811009	0.187093	esca
AMP.18.20411221.20420409	0.138882	0.187408	luad_2015
AMP.18.32832583.32862070	0.501655	0.188469	ov
AMP.8.11491539.11649069	0.123352	0.18925	esca
AMP.7.919139.919139	0.702025	0.189287	luad_2015
MUT.ARID1A	0.224973	0.189308	brca_2015
MUT.ARID1A	0.903139	0.190005	lusc
MUT.ZFHX3	0.36164	0.190517	brca_2015
AMP.17.19194237.19488218	0.256863	0.191281	brca_2015
DEL.X.9932138.10648093	0.687412	0.1915	sarc
AMP.14.35883749.35884199	0.782939	0.191864	sarc
AMP.7.136848523.158222444	0.54851	0.192696	lgg
AMP.5.36413405.36415089	0.00493214	0.192924	ov
AMP.12.43741540.46925046	0.843273	0.193174	sarc
DEL.21.15372509.15372509	0.651656	0.193186	stad_2015
AMP.4.1798300.1798300	0.26855	0.193564	brca_2015
AMP.18.365815.1070920	0.247038	0.193946	brca_2015
MUT.FBXW7	0.113887	0.194536	brca_2015
DEL.13.84449607.84457236	0.253718	0.19531	prad_2015
AMP.5.1288694.1288694	0.257048	0.19576	blca_2015
MUT.ERBB2	0.254355	0.196402	blca_2015
MUT.RB1	0.0209491	0.196957	sarc
AMP.X.67130648.67595414	0.758114	0.197517	lgg
AMP.X.153230941.153239587	0.926245	0.197632	lgg
AMP.12.40169602.40380763	0.279487	0.197697	hnsc
DEL.6.161763312.163152563	0.0649406	0.201097	kirc
MUT.CASP8	0.105333	0.201788	hnsc
DEL.18.36786471.37333024	0.0360988	0.202575	lusc
DEL.2.242254163.242296449	0.886947	0.202905	esca
AMP.8.81202107.81202107	0.92038	0.204901	skcm_2015
DEL.10.75935364.76473689	0.395427	0.205104	sarc
AMP.7.919139.919139	0.217209	0.205199	stad_2015
MUT.CTNNB1	0.271408	0.205974	stad_2015
AMP.8.55224770.55228081	0.129987	0.206469	tgct
AMP.2.190962107.191591346	0.427195	0.20666	ov
AMP.8.55224770.55228081	0.958373	0.209404	brca_2015
MUT.CDKN2A	0.151857	0.210313	blca_2015
AMP.X.42069057.46893337	0.86398	0.210828	lusc
AMP.18.3005856.3646519	0.0889009	0.212376	prad_2015
AMP.6.64298164.64298164	0.179819	0.212886	skcm_2015
DEL.2.24804289.28866928	0.275568	0.214075	brca_2015
AMP.8.101448416.101450242	0.453216	0.21418	prad_2015
DEL.8.26150061.47460945	0.236435	0.215881	blca_2015
AMP.1.235087357.247065472	0.149703	0.216595	brca_2015
DEL.9.840971.10617850	0.529179	0.21715	stad_2015
DEL.X.30873422.34033463	0.0835456	0.21728	brca_2015
MUT.ATM	0.356065	0.217992	blca_2015
AMP.17.20909644.21143422	0.0679478	0.218554	sarc
AMP.9.5423103.5423103	0.547467	0.218571	ov
AMP.X.107519525.107540080	0.694527	0.219274	lusc
MUT.KMT2D	0.558522	0.220323	dlbc
MUT.SMARCA4	0.0555579	0.221432	luad_2015
DEL.16.78129906.89379319	0.871972	0.222617	luad_2015
MUT.TP53	0.00833607	0.222839	kich_2015
AMP.14.20524352.20524352	0.156399	0.223141	lgg
AMP.1.6454459.6456472	0.204532	0.223694	brca_2015
AMP.11.66999677.66999677	0.111029	0.223975	ov
DEL.10.415240.415240	0.970097	0.224989	stad_2015
AMP.1.120476662.120476662	0.671644	0.225261	lihc_2015
DEL.9.21186568.28981526	0.493623	0.225616	dlbc
AMP.10.77066289.77066289	0.528109	0.226383	ov
AMP.7.116339534.116341218	0.00609734	0.227649	sarc
MUT.CHD4	0.144064	0.229679	brca_2015
DEL.18.48556326.48616656	0.101411	0.230135	esca
AMP.17.57936914.65585499	0.772225	0.230201	esca
MUT.ATRX	0.391574	0.230382	gbm
AMP.12.915322.916021	0.910566	0.230555	lgg
AMP.11.66999677.66999677	0.932289	0.230781	esca
DEL.4.1053934.1053934	0.58148	0.231159	hnsc
DEL.5.58261529.67598296	0.225771	0.231259	crc_2015
AMP.11.77628291.77628291	0.58243	0.231419	lusc
AMP.4.55042340.55045488	0.0532471	0.23194	gbm
DEL.2.187453387.187549354	0.591634	0.232419	stad_2015
AMP.16.24709884.24713284	0.94615	0.232467	lusc
DEL.3.59702821.61237398	0.0497748	0.233974	sarc
MUT.KMT2C	0.0143772	0.236454	crc_2015
AMP.5.176838719.176838719	0.0538717	0.236685	acc_2015
DEL.2.242254163.242296449	0.963317	0.237251	blca_2015
AMP.10.5611426.5611426	0.21767	0.238452	lgg
MUT.ARID1A	0.354066	0.239482	skcm_2015
AMP.13.113949229.113949229	0.35539	0.239501	lihc_2015
AMP.X.52706693.54237966	0.926826	0.239635	ov
AMP.1.16424099.16424099	0.308557	0.239862	brca_2015
DEL.15.28099124.41984723	0.486165	0.240319	lusc
AMP.6.54167681.54891542	0.68719	0.240484	ov
MUT.SPOP	0.00548361	0.241457	prad_2015
AMP.20.30246540.30250340	0.31434	0.245077	stad_2015
AMP.X.153230941.153239587	0.670573	0.245552	stad_2015
AMP.2.178114632.178114912	0.54826	0.245985	lusc
AMP.12.48218156.49033067	0.827932	0.246219	sarc
AMP.X.55653162.57293925	0.96174	0.246848	ov
AMP.19.39856246.39856246	0.483542	0.247584	ov
DEL.18.77107934.77107934	0.548791	0.247713	lusc
MUT.TSC1	0.623365	0.248642	blca_2015
AMP.4.74048890.74048890	0.386155	0.250825	lusc
AMP.11.35244887.35245447	0.695292	0.251772	hnsc
DEL.3.59702821.61237398	0.141035	0.252624	hnsc
AMP.2.83991586.84025341	0.39041	0.254144	sarc
DEL.11.134140152.134140152	0.392048	0.254477	brca_2015
DEL.6.161763312.163152563	0.347898	0.255309	luad_2015
MUT.TP53	0.225412	0.255412	lusc
AMP.12.124808956.125399587	0.675615	0.255632	lgg
DEL.18.48556326.48616656	0.877158	0.256995	paad
AMP.1.40400131.40400131	0.507826	0.258695	lusc
MUT.CREBBP	0.0665324	0.258959	esca
DEL.3.59702821.61237398	0.224544	0.260407	blca_2015
AMP.3.169424861.197278637	0.00204212	0.261977	ov
MUT.PIK3R1	0.307674	0.262699	hnsc
AMP.7.17059174.25055342	0.537536	0.262999	stad_2015
AMP.13.113949229.113949229	0.975387	0.263478	lusc
AMP.5.36413405.36415089	0.576522	0.264301	lusc
DEL.5.93485416.93956937	0.925545	0.265596	esca
AMP.12.69233458.69237735	0.996633	0.265632	sarc
DEL.X.30873422.34033463	0.914377	0.265816	lusc
DEL.8.2792739.4852925	0.824404	0.266775	prad_2015
AMP.20.14248457.14330041	0.205942	0.267956	brca_2015
DEL.4.181525131.187647224	0.642408	0.268905	hnsc
DEL.11.113848118.113861261	0.916842	0.269265	brca_2015
DEL.21.27252526.27512886	0.836831	0.272637	brca_2015
MUT.PIK3CA	0.315269	0.273282	esca
MUT.PTEN	0.0262543	0.273547	brca_2015
AMP.17.37863922.37863922	0.765484	0.273569	stad_2015
AMP.4.170484074.170530477	0.345388	0.274187	sarc
DEL.10.89621061.89730647	0.00256053	0.275505	brca_2015
MUT.RB1	0.0454707	0.27593	skcm_2015
AMP.12.69233458.69237735	0.315279	0.276017	gbm
DEL.13.48876592.49059721	0.0676382	0.277735	blca_2015
DEL.18.36786471.37333024	0.892884	0.277932	stad_2015
AMP.19.58724943.58724943	0.262131	0.2797	esca
DEL.14.20524352.23134075	0.942363	0.280083	stad_2015
DEL.18.48556326.48616656	0.730482	0.281237	stad_2015
AMP.7.17059174.25055342	0.306479	0.281588	esca
MUT.RNF43	0.213114	0.281667	paad
AMP.8.55224770.55228081	0.895874	0.283242	skcm_2015
AMP.22.29714198.30244963	0.03464	0.283529	brca_2015
AMP.1.85989240.85991712	0.855611	0.283565	sarc
AMP.8.128758521.145091379	0.938737	0.28414	stad_2015
AMP.7.17059174.25055342	0.61514	0.285217	ov
DEL.9.21186568.28981526	0.990197	0.285871	esca
AMP.X.153230941.153239587	0.585032	0.285913	hnsc
AMP.11.77628291.77628291	0.779201	0.285913	hnsc
AMP.11.35244887.35245447	0.924446	0.288319	blca_2015
AMP.X.153230941.153239587	0.972513	0.290147	ov
AMP.11.77628291.77628291	0.303614	0.290354	sarc
AMP.7.128461720.131269247	0.616993	0.29057	luad_2015
AMP.7.65981244.66019731	0.92617	0.29057	luad_2015
AMP.12.915322.916021	0.981522	0.2915	tgct
AMP.19.39856246.39856246	0.515236	0.292004	stad_2015
MUT.ARHGAP35	0.20848	0.292807	brca_2015
AMP.11.66999677.66999677	0.934614	0.293293	stad_2015
DEL.16.3773953.3932725	0.0865838	0.293873	blca_2015
DEL.5.93485416.93956937	0.699627	0.294867	hnsc
AMP.2.204491256.208746126	0.0333277	0.296557	brca_2015
AMP.1.10876600.10923563	0.883645	0.297915	sarc
AMP.7.65981244.66019731	0.0130731	0.298035	hnsc
AMP.11.35244887.35245447	0.0303165	0.29847	brca_2015
AMP.11.69476266.70165505	0.150807	0.29921	luad_2015
MUT.SOX9	0.22166	0.300149	crc_2015
AMP.7.28900014.36009568	0.452832	0.301029	sarc
AMP.18.20411221.20420409	0.835006	0.301818	paad
MUT.SOX9	0.267298	0.302029	stad_2015
MUT.RB1	0.0589904	0.302232	gbm
MUT.KMT2D	0.161687	0.303192	blca_2015
AMP.7.116339534.116341218	0.609296	0.30345	lusc
AMP.18.365815.1070920	0.0918765	0.303539	blca_2015
AMP.2.199633768.201567480	0.736787	0.306589	lusc
MUT.KMT2E	0.00702148	0.30767	hnsc
AMP.5.36413405.36415089	0.953859	0.307878	ucec_2015
AMP.15.99593198.99599607	0.189847	0.311012	skcm_2015
AMP.14.35883749.35884199	0.787498	0.311579	lusc
MUT.BRAF	0.239703	0.312422	luad_2015
DEL.9.21186568.28981526	0.827756	0.315727	luad_2015
DEL.8.140742585.141468678	0.634234	0.315867	brca_2015
MUT.PTEN	0.702142	0.317669	prad_2015
AMP.16.11883518.11916362	0.319808	0.319808	ov
AMP.19.58724943.58724943	0.828575	0.320733	blca_2015
AMP.1.40400131.40400131	0.428629	0.322103	esca
AMP.12.58145117.58145457	0.999873	0.322633	skcm_2015
AMP.1.120476662.120476662	0.76821	0.323763	ucec_2015
DEL.11.606294.628753	0.82213	0.32378	brca_2015
DEL.5.58261529.67598296	0.730864	0.324169	tgct
MUT.RAC1	0.0050689	0.325762	skcm_2015
DEL.8.2792739.4852925	0.798128	0.326122	stad_2015
AMP.12.25358573.25362498	0.112324	0.326307	ov
AMP.12.915322.916021	0.959447	0.327025	lusc
AMP.20.10347923.11331214	0.0184569	0.327561	sarc
MUT.APOB	0.0381522	0.327572	hnsc
AMP.2.16180000.16185936	0.767157	0.327864	ucec_2015
AMP.17.1268683.1310247	0.285997	0.328595	sarc
AMP.7.65981244.66019731	0.670007	0.328902	brca_2015
DEL.1.113737673.113749602	0.604213	0.328909	hnsc
AMP.17.57936914.65585499	0.251538	0.329287	blca_2015
AMP.17.57936914.65585499	0.0563571	0.331377	sarc
DEL.3.194402430.197029426	0.915764	0.331378	lgg
AMP.17.73587414.80008392	0.90649	0.332385	sarc
AMP.10.5611426.5611426	0.839036	0.332739	blca_2015
DEL.12.12868452.12879570	0.737552	0.333166	luad_2015
AMP.20.52173825.62219648	0.686063	0.333727	ucec_2015
DEL.1.27015184.27119975	0.739552	0.336905	brca_2015
AMP.17.37863922.37863922	0.511738	0.338387	lusc
AMP.11.102308753.102308753	0.812924	0.340837	blca_2015
AMP.11.45332579.46470372	0.825012	0.340896	stad_2015
AMP.19.30307380.30308526	0.796725	0.341488	ucs
AMP.6.135489069.135639983	0.302122	0.341992	stad_2015
AMP.10.32421128.35328088	0.854262	0.343294	esca
DEL.X.9932138.10648093	0.682863	0.343776	lusc
AMP.12.69233458.69237735	0.806037	0.343796	lusc
MUT.ZFP36L1	0.980888	0.343857	blca_2015
DEL.1.8068002.8089181	0.629078	0.344343	acc_2015
AMP.8.6781620.6788480	0.0283714	0.345241	brca_2015
MUT.CTNNB1	0.0772948	0.345527	lihc_2015
MUT.SF3B1	0.841491	0.345737	skcm_2015
MUT.NOTCH1	0.403928	0.346292	hnsc
AMP.12.58145117.58145457	0.852081	0.346303	stad_2015
AMP.7.128461720.131269247	0.426328	0.346975	skcm_2015
MUT.KMT2D	0.116156	0.347132	lusc
AMP.9.35681368.35683882	0.461878	0.347314	brca_2015
AMP.18.71882995.71895897	0.00570049	0.347868	sarc
AMP.12.915322.916021	0.161797	0.347932	hnsc
MUT.CTNNB1	0.263084	0.348375	prad_2015
AMP.1.120476662.120476662	0.391553	0.348875	lusc
AMP.9.140086045.140086045	0.183844	0.349164	brca_2015
AMP.8.37525891.38197404	0.364906	0.350438	brca_2015
AMP.12.40169602.40380763	0.380924	0.35119	tgct
AMP.22.22096802.22096802	0.102306	0.351573	blca_2015
AMP.1.150585939.161066590	0.918734	0.35175	luad_2015
MUT.PIK3CA	0.0382887	0.352499	crc_2015
AMP.12.58145117.58145457	0.988126	0.355486	sarc
MUT.KMT2D	0.19574	0.356018	brca_2015
AMP.7.28900014.36009568	0.559888	0.356637	lusc
AMP.1.120476662.120476662	0.197534	0.356918	paad
AMP.6.43875073.43875073	0.624824	0.357345	stad_2015
AMP.18.3005856.3646519	0.669486	0.357402	luad_2015
AMP.2.97519493.97570064	0.180872	0.35861	lusc
AMP.11.45332579.46470372	0.523705	0.360643	brca_2015
AMP.1.150585939.161066590	0.502883	0.361643	lihc_2015
MUT.CREBBP	0.180913	0.361763	blca_2015
AMP.4.1798300.1798300	0.191124	0.36196	lgg
AMP.20.52173825.62219648	0.209329	0.362001	ov
AMP.19.15367544.15367978	0.935112	0.362001	ov
MUT.ERBB3	0.548946	0.362879	blca_2015
AMP.1.204466860.204467676	0.223176	0.364072	skcm_2015
AMP.17.73587414.80008392	0.413064	0.364906	ucs
AMP.3.169424861.197278637	0.254834	0.366168	blca_2015
DEL.16.78129906.89379319	0.419962	0.36819	prad_2015
MUT.KDM6A	0.127563	0.3693	brca_2015
DEL.18.36786471.37333024	0.512084	0.369478	hnsc
MUT.TP53	0.723986	0.371567	ov
AMP.10.32421128.35328088	0.746187	0.371984	ov
AMP.10.5611426.5611426	0.945956	0.372264	lihc_2015
AMP.8.81202107.81202107	0.158408	0.372777	luad_2015
AMP.4.55042340.55045488	0.386376	0.374156	lusc
DEL.17.11921944.12047931	0.357577	0.374497	brca_2015
AMP.19.10562152.10562152	0.546422	0.375707	ucs
AMP.8.37525891.38197404	0.954361	0.378005	ucec_2015
AMP.8.128758521.145091379	0.0312761	0.380577	ov
AMP.2.16180000.16185936	0.449456	0.381288	lgg
MUT.BRCA2	0.0176991	0.381467	brca_2015
MUT.NCOR2	0.905121	0.38151	brca_2015
AMP.19.15367544.15367978	0.701762	0.384059	lgg
MUT.CTCF	0.0866726	0.384764	ucec_2015
AMP.8.37525891.38197404	0.224176	0.385018	lusc
DEL.22.28373744.29454477	0.0577134	0.385143	acc_2015
AMP.18.71882995.71895897	0.228984	0.386935	brca_2015
DEL.6.94412252.95273664	0.214997	0.388719	prad_2015
DEL.2.242254163.242296449	0.355871	0.389376	hnsc
MUT.TP53	0.551112	0.389676	crc_2015
DEL.22.29469065.30094589	0.539008	0.391276	acc_2015
MUT.ATRX	0.0554537	0.391546	stad_2015
MUT.SMAD4	0.524576	0.392716	paad
AMP.7.136848523.158222444	0.459253	0.393424	luad_2015
AMP.1.40400131.40400131	0.636999	0.39368	ov
MUT.TGFBR2	0.0607107	0.395722	crc_2015
MUT.ERBB2	0.366573	0.395914	brca_2015
AMP.17.1268683.1310247	0.140848	0.396107	ov
MUT.NOTCH2	0.353976	0.396936	skcm_2015
DEL.12.46121662.46303315	0.756661	0.397328	lgg
MUT.NOTCH2	0.817782	0.3977	hnsc
MUT.TP53	0.98912	0.399017	ucs
MUT.ATM	0.49104	0.399361	brca_2015
AMP.7.128461720.131269247	0.41708	0.400812	sarc
DEL.X.9932138.10648093	0.0336974	0.400991	luad_2015
AMP.17.37863922.37863922	0.0889044	0.400991	luad_2015
DEL.14.103241015.103378665	0.866578	0.40199	hnsc
DEL.22.49331012.49331012	0.955533	0.402115	lgg
AMP.8.128758521.145091379	0.0707811	0.403566	sarc
MUT.PIK3CA	0.0616301	0.404315	gbm
AMP.11.77628291.77628291	0.288319	0.405447	blca_2015
MUT.PPP6C	0.00228192	0.409122	skcm_2015
DEL.18.77107934.77107934	0.271828	0.409324	lgg
AMP.12.915322.916021	0.489088	0.409837	paad
AMP.17.57936914.65585499	0.0480305	0.41056	skcm_2015
MUT.PIK3CA	0.185417	0.410998	luad_2015
DEL.6.1622846.2250883	0.0447407	0.411069	brca_2015
MUT.SF3B1	0.741112	0.412359	brca_2015
MUT.PIK3CA	0.0528053	0.4132	blca_2015
MUT.FOXP1	0.103666	0.413895	brca_2015
AMP.7.919139.919139	0.538917	0.414357	sarc
AMP.X.153230941.153239587	0.297416	0.415314	lusc
AMP.18.365815.1070920	0.160131	0.416077	luad_2015
DEL.X.9932138.10648093	0.425032	0.419229	skcm_2015
DEL.4.181525131.187647224	0.128959	0.420508	esca
MUT.NCOR1	0.139144	0.420609	brca_2015
DEL.10.89621061.89730647	0.0646785	0.421125	stad_2015
MUT.BRCA1	0.245006	0.421219	ov
AMP.8.101448416.101450242	0.873965	0.422128	skcm_2015
AMP.12.43741540.46925046	0.298847	0.422129	ov
AMP.12.51588626.51735022	0.474959	0.422535	sarc
AMP.18.20411221.20420409	0.0209863	0.423399	hnsc
AMP.5.1288694.1288694	0.892792	0.423735	stad_2015
DEL.10.64926226.65226688	0.226169	0.424352	lusc
DEL.9.840971.10617850	0.572034	0.424362	lusc
DEL.13.48876592.49059721	0.375433	0.427133	lgg
MUT.CDKN2A	0.82176	0.427254	paad
MUT.KMT2C	0.280954	0.428666	skcm_2015
MUT.HLA-A	0.625589	0.430677	blca_2015
DEL.17.41275862.41303971	0.904901	0.43104	prad_2015
DEL.7.110239721.111353361	0.153971	0.43105	stad_2015
AMP.15.25484474.25497317	0.142323	0.43259	brca_2015
AMP.7.136848523.158222444	0.627755	0.433891	skcm_2015
MUT.FBXW7	0.0716832	0.435417	esca
AMP.1.120476662.120476662	0.918032	0.435836	luad_2015
AMP.9.140086045.140086045	0.112817	0.437396	stad_2015
DEL.X.63404273.63451686	0.27422	0.438027	lusc
DEL.9.21186568.28981526	0.0422916	0.438399	acc_2015
MUT.CDK12	0.53636	0.438698	brca_2015
AMP.7.136848523.158222444	0.333576	0.439735	ov
AMP.7.92240982.92241005	0.883781	0.440673	lusc
AMP.1.204466860.204467676	0.419938	0.442953	stad_2015
DEL.3.2212571.3100649	0.542261	0.445131	esca
DEL.17.11921944.12047931	0.432258	0.446316	stad_2015
AMP.20.483862.3746906	0.997717	0.446525	stad_2015
AMP.16.11883518.11916362	0.8767	0.446562	brca_2015
AMP.9.35681368.35683882	0.731182	0.447239	paad
AMP.8.101448416.101450242	0.776932	0.450115	lihc_2015
AMP.8.128758521.145091379	0.349399	0.450257	paad
AMP.8.81202107.81202107	0.85031	0.450906	ucec_2015
DEL.21.15372509.15372509	0.854667	0.451763	brca_2015
AMP.12.69233458.69237735	0.96997	0.451834	skcm_2015
DEL.X.30873422.34033463	0.664611	0.451964	lgg
MUT.ARID1A	0.132966	0.452819	paad
AMP.16.29109938.30914723	0.696461	0.453654	blca_2015
AMP.13.113949229.113949229	0.419394	0.454274	hnsc
DEL.9.21186568.28981526	0.429876	0.454911	ov
MUT.RHOA	0.923212	0.454934	hnsc
AMP.19.39856246.39856246	0.278786	0.456643	lgg
AMP.7.28900014.36009568	0.269944	0.45716	lgg
AMP.7.17059174.25055342	0.29704	0.45805	lgg
MUT.NRAS	0.576255	0.458425	tgct
DEL.18.22638245.22935146	0.701901	0.459343	esca
AMP.7.116339534.116341218	0.43745	0.462371	lgg
DEL.16.78129906.89379319	0.380734	0.46346	hnsc
DEL.10.89621061.89730647	0.377194	0.464387	gbm
AMP.6.54167681.54891542	0.295417	0.465449	lusc
MUT.SYCP1	0.00182551	0.466211	skcm_2015
AMP.12.111904876.115143287	0.788126	0.466943	sarc
AMP.14.105232631.105232631	0.00807899	0.467127	lusc
AMP.18.20411221.20420409	0.164816	0.467491	brca_2015
AMP.1.150585939.161066590	0.644705	0.467757	skcm_2015
AMP.X.153230941.153239587	0.925329	0.468978	skcm_2015
DEL.21.42835494.42881850	0.975918	0.4705	prad_2015
AMP.9.5423103.5423103	0.315143	0.470563	stad_2015
AMP.1.235087357.247065472	0.197183	0.471444	skcm_2015
AMP.5.176838719.176838719	0.672032	0.471618	kirc
AMP.14.35883749.35884199	0.0192717	0.471865	hnsc
AMP.17.57936914.65585499	0.676219	0.472262	meso
DEL.10.89621061.89730647	0.368497	0.472275	prad_2015
AMP.11.69476266.70165505	0.027487	0.472627	ov
AMP.X.23815873.23981176	0.158012	0.472748	blca_2015
AMP.17.37863922.37863922	0.206102	0.47291	ov
AMP.7.92240982.92241005	0.767025	0.472979	stad_2015
AMP.8.81202107.81202107	0.152865	0.473882	hnsc
AMP.19.30307380.30308526	0.931243	0.474258	ucec_2015
AMP.17.73587414.80008392	0.238769	0.474258	gbm
AMP.8.55224770.55228081	0.848669	0.474477	stad_2015
AMP.9.35681368.35683882	0.390855	0.474805	esca
AMP.1.235087357.247065472	0.141434	0.475894	ov
AMP.17.73587414.80008392	0.498832	0.477815	stad_2015
DEL.11.606294.628753	0.94638	0.483924	lgg
AMP.20.30246540.30250340	0.793409	0.48478	esca
AMP.2.83991586.84025341	0.116637	0.485187	brca_2015
AMP.1.150585939.161066590	0.876374	0.485695	chol
AMP.3.169424861.197278637	0.678865	0.485847	prad_2015
MUT.EP300	0.201452	0.486242	blca_2015
MUT.HRAS	0.175905	0.487072	pcpg
AMP.1.40400131.40400131	0.105581	0.487152	stad_2015
DEL.12.12868452.12879570	0.370164	0.488851	prad_2015
MUT.PIK3CA	0.513918	0.488864	sarc
AMP.6.107218335.107220210	0.713994	0.489163	stad_2015
AMP.8.55224770.55228081	0.482069	0.489538	prad_2015
MUT.KEAP1	0.0172561	0.490205	luad_2015
AMP.16.87920816.88025204	0.00175175	0.491301	brca_2015
AMP.17.48975595.48975595	0.290809	0.492793	esca
AMP.20.483862.3746906	0.7964	0.494131	lusc
DEL.8.26150061.47460945	0.991737	0.494878	hnsc
AMP.16.46799256.52608672	0.442451	0.495038	brca_2015
DEL.X.95939469.96856006	0.659261	0.495388	lusc
MUT.SMAD4	0.170065	0.495437	stad_2015
AMP.11.77628291.77628291	0.895355	0.498984	stad_2015
MUT.CTNNB1	0.12098	0.5	acc_2015
AMP.7.28900014.36009568	0.169742	0.5	esca
AMP.1.150585939.161066590	0.389989	0.5	ucs
MUT.RB1	0.889717	0.501161	luad_2015
AMP.6.54167681.54891542	0.157481	0.501692	esca
DEL.3.187930513.188613929	0.651625	0.501873	prad_2015
MUT.KMT2C	0.440141	0.502172	kirc
MUT.TGFBR2	0.558862	0.502761	hnsc
AMP.19.30307380.30308526	0.131679	0.502916	esca
AMP.17.57936914.65585499	0.566925	0.504483	lihc_2015
AMP.12.25358573.25362498	0.896682	0.50571	lgg
AMP.7.136848523.158222444	0.105571	0.507382	lusc
AMP.1.150585939.161066590	0.0642034	0.507509	ov
AMP.12.43741540.46925046	0.960341	0.50909	blca_2015
AMP.12.69233458.69237735	0.81701	0.509408	blca_2015
AMP.7.128461720.131269247	0.0801137	0.512299	lgg
DEL.21.15372509.15372509	0.554868	0.5127	esca
MUT.PPP2R1A	0.958493	0.513868	ucec_2015
AMP.12.43748011.44200178	0.258154	0.513918	sarc
AMP.17.57936914.65585499	0.864645	0.51526	lgg
AMP.6.43875073.43875073	0.434528	0.516128	ov
MUT.KDM5C	0.481124	0.516589	kirc
DEL.9.840971.10617850	0.335544	0.517336	luad_2015
DEL.19.47421625.58807729	0.819274	0.517977	lgg
AMP.11.77628291.77628291	0.0831998	0.517986	ov
DEL.18.36786471.37333024	0.756645	0.518013	esca
AMP.14.20524352.20524352	0.543218	0.519046	lusc
AMP.8.41876504.41876504	0.69473	0.52101	esca
MUT.IDH1	0.682028	0.521948	gbm
AMP.7.71037307.71285800	0.0963473	0.522252	hnsc
AMP.6.11418727.20405019	0.682019	0.526128	ov
AMP.8.81202107.81202107	0.267205	0.526775	prad_2015
AMP.7.919139.919139	0.394407	0.528036	brca_2015
AMP.7.92240982.92241005	0.488006	0.528765	esca
DEL.6.116440007.116453467	0.200494	0.529661	prad_2015
AMP.17.57936914.65585499	0.719526	0.530227	lusc
AMP.8.37525891.38197404	0.767043	0.530344	stad_2015
AMP.12.25358573.25362498	0.825607	0.531803	hnsc
AMP.11.69476266.70165505	0.596977	0.531891	brca_2015
AMP.11.102308753.102308753	0.814414	0.532398	esca
AMP.1.40400131.40400131	0.705396	0.53291	ucec_2015
AMP.16.5822456.8914905	0.804305	0.532995	brca_2015
MUT.IDH1	0.928137	0.537803	lgg
DEL.5.58261529.67598296	0.620483	0.538261	prad_2015
AMP.4.74048890.74048890	0.99901	0.538359	ov
DEL.3.30645426.30742562	0.327573	0.538915	hnsc
AMP.1.204466860.204467676	0.971968	0.539477	ov
AMP.7.71037307.71285800	0.0729328	0.541495	ov
MUT.ZNF750	0.547899	0.541538	esca
AMP.10.32421128.35328088	0.6592	0.542868	luad_2015
DEL.7.69055524.70258282	0.208513	0.543156	lusc
AMP.8.41876504.41876504	0.510837	0.543268	stad_2015
AMP.9.140086045.140086045	0.920952	0.543399	lgg
AMP.7.73849586.75591429	0.399536	0.544777	gbm
MUT.HLA-A	0.385735	0.545207	hnsc
AMP.17.20909644.21143422	0.0586002	0.546023	lusc
AMP.17.19194237.19488218	0.365684	0.546584	paad
AMP.13.28407058.28407781	0.88904	0.548441	crc_2015
AMP.17.37863922.37863922	0.948259	0.548544	ucec_2015
AMP.2.121847706.121885772	0.886792	0.548679	ov
MUT.ARID2	0.487622	0.549393	luad_2015
AMP.2.121847706.121885772	0.431784	0.549441	lusc
MUT.NF2	0.199005	0.549537	kirp_2015
MUT.NF1	0.00397017	0.550687	sarc
AMP.16.5822456.8914905	0.771112	0.55116	ov
AMP.7.17059174.25055342	0.872112	0.551376	gbm
AMP.21.15658830.17586892	0.0441042	0.551409	brca_2015
AMP.8.128758521.145091379	0.175483	0.551427	luad_2015
AMP.3.169424861.197278637	0.51443	0.552769	ucs
MUT.NF1	0.0537322	0.552808	acc_2015
AMP.3.169424861.197278637	0.680905	0.55317	cesc_2015
AMP.17.57936914.65585499	0.108831	0.553899	stad_2015
DEL.5.58261529.67598296	0.954012	0.554533	lusc
MUT.APOB	0.0736304	0.554542	skcm_2015
MUT.MET	0.364204	0.55472	kirp_2015
MUT.ARID1B	0.0955141	0.556057	lgg
MUT.TP53	0.0760616	0.556266	gbm
AMP.7.128461720.131269247	0.909461	0.559068	ucec_2015
AMP.7.73849586.75591429	0.214162	0.561009	hnsc
MUT.ARID1A	0.201427	0.563435	kirc
AMP.4.155476782.160216724	0.258154	0.566511	sarc
MUT.PIK3CA	0.211075	0.566946	ucec_2015
MUT.NF1	0.249692	0.568618	lgg
AMP.X.55653162.57293925	0.749662	0.569249	hnsc
MUT.ARID1A	0.915391	0.569741	lihc_2015
AMP.8.55224770.55228081	0.359975	0.570165	hnsc
DEL.15.57172086.57603369	0.0436916	0.571133	stad_2015
AMP.17.73587414.80008392	0.298615	0.571451	skcm_2015
MUT.NOTCH1	0.51081	0.571685	esca
DEL.X.9932138.10648093	0.55219	0.571837	lgg
AMP.7.55245364.55247588	0.01321	0.574698	esca
AMP.1.150585939.161066590	0.32588	0.575438	lgg
MUT.ERBB3	0.00426003	0.577732	stad_2015
DEL.9.840971.10617850	0.875121	0.577999	lgg
DEL.X.30873422.34033463	0.0489309	0.57839	prad_2015
MUT.HRAS	0.685135	0.578931	thca_2015
DEL.10.135190570.135206354	0.105825	0.579711	tgct
DEL.21.27252526.27512886	0.379124	0.579906	esca
AMP.11.45332579.46470372	0.896933	0.580133	hnsc
AMP.13.113949229.113949229	0.486996	0.58179	stad_2015
AMP.X.55653162.57293925	0.119373	0.582202	sarc
DEL.21.27252526.27512886	0.705999	0.58235	stad_2015
DEL.5.58261529.67598296	0.712682	0.583703	blca_2015
AMP.5.36413405.36415089	0.755724	0.585819	hnsc
AMP.3.169424861.197278637	0.96173	0.587249	stad_2015
AMP.14.20524352.20524352	0.6783	0.589667	sarc
AMP.3.69961636.69961978	0.827649	0.589959	skcm_2015
AMP.1.150585939.161066590	0.693016	0.592356	lusc
AMP.21.15658830.17586892	0.636523	0.592656	hnsc
AMP.19.10562152.10562152	0.778371	0.592894	ov
AMP.2.48118896.48268075	0.731319	0.593763	ucec_2015
MUT.CTNNB1	0.596144	0.594221	ucec_2015
AMP.4.1798300.1798300	0.450907	0.594636	ucec_2015
AMP.8.128758521.145091379	0.724748	0.5954	skcm_2015
AMP.8.37525891.38197404	0.214677	0.59575	esca
MUT.ZFP36L1	0.85203	0.59983	brca_2015
AMP.10.77066289.77066289	0.428016	0.600252	ucec_2015
MUT.FBXW7	0.393681	0.600648	lusc
MUT.RB1	0.299501	0.601866	hnsc
AMP.8.101448416.101450242	0.282706	0.601915	hnsc
AMP.11.69476266.70165505	0.995968	0.603035	esca
MUT.KMT2C	0.69443	0.603765	brca_2015
AMP.10.61769305.61945611	0.946648	0.605984	ucec_2015
AMP.20.52173825.62219648	0.748406	0.606701	luad_2015
AMP.2.121847706.121885772	0.982669	0.606883	esca
AMP.X.107519525.107540080	0.327277	0.607617	kirc
MUT.NFE2L2	0.800538	0.610995	lusc
MUT.RBM10	0.0114681	0.612329	luad_2015
MUT.AMER1	0.0544797	0.612755	crc_2015
AMP.3.82689239.90059611	0.290298	0.613386	lusc
AMP.22.29714198.30244963	0.769051	0.61367	ov
AMP.19.39856246.39856246	0.354858	0.613875	ucs
MUT.TBX3	0.536104	0.614706	brca_2015
AMP.7.55245364.55247588	0.8133	0.616044	luad_2015
MUT.ATM	0.120916	0.616301	kirc
AMP.11.121194602.121310564	0.0488275	0.616906	lgg
AMP.10.32421128.35328088	0.572043	0.618084	hnsc
DEL.18.48556326.48616656	0.0621683	0.618163	brca_2015
AMP.3.169424861.197278637	0.266695	0.620157	lgg
AMP.13.113949229.113949229	0.678892	0.620957	blca_2015
AMP.5.36413405.36415089	0.97037	0.621702	skcm_2015
DEL.9.21186568.28981526	0.525687	0.622422	gbm
AMP.7.919139.919139	0.600403	0.62379	skcm_2015
AMP.3.66587692.66737248	0.0750186	0.625291	ov
DEL.1.113737673.113749602	0.726119	0.625859	pcpg
MUT.ARID2	0.481246	0.627018	hnsc
AMP.17.19194237.19488218	0.0448733	0.627736	lihc_2015
AMP.8.55224770.55228081	0.217211	0.62855	sarc
AMP.8.128758521.145091379	0.0549676	0.629386	hnsc
AMP.8.55224770.55228081	0.688961	0.629902	ov
AMP.11.77628291.77628291	0.99134	0.630059	skcm_2015
DEL.16.78129906.89379319	0.628339	0.632677	ucec_2015
AMP.10.32421128.35328088	0.802749	0.632813	stad_2015
DEL.10.135190570.135206354	0.535121	0.634127	gbm
DEL.X.30873422.34033463	0.0496252	0.634531	sarc
AMP.11.66999677.66999677	0.376467	0.635308	brca_2015
AMP.20.30246540.30250340	0.564257	0.635859	crc_2015
MUT.SMARCA4	0.0355971	0.636921	esca
MUT.IDH1	0.378111	0.638677	chol
AMP.19.45264015.45383183	0.101134	0.640115	ucs
MUT.PTEN	0.274824	0.640779	hnsc
MUT.ARID2	0.00158485	0.646524	stad_2015
AMP.16.29109938.30914723	0.913324	0.646896	brca_2015
MUT.NF2	0.466793	0.647239	meso
AMP.5.176838719.176838719	0.165296	0.647266	brca_2015
AMP.7.17059174.25055342	0.158508	0.648247	hnsc
AMP.18.20411221.20420409	0.0567507	0.650201	lusc
DEL.16.78129906.89379319	0.217992	0.650703	blca_2015
MUT.CTNNB1	0.141341	0.650747	luad_2015
AMP.3.169424861.197278637	0.943844	0.652567	esca
DEL.18.77107934.77107934	0.637691	0.654488	esca
DEL.6.161763312.163152563	0.558776	0.655042	skcm_2015
DEL.9.21186568.28981526	0.362417	0.657824	skcm_2015
AMP.8.101448416.101450242	0.348661	0.658297	stad_2015
AMP.19.45264015.45383183	0.408636	0.659931	ov
AMP.7.92240982.92241005	0.596913	0.669697	gbm
AMP.12.58145117.58145457	0.0539339	0.669718	gbm
DEL.10.89621061.89730647	0.0354364	0.6707	sarc
AMP.7.73849586.75591429	0.914904	0.671004	ucec_2015
AMP.9.35681368.35683882	0.661197	0.671115	hnsc
MUT.ITGAL	0.0218587	0.671167	hnsc
MUT.ATM	0.0162715	0.671374	stad_2015
AMP.2.178114632.178114912	0.851867	0.671671	ov
MUT.NRAS	0.0268083	0.671718	crc_2015
AMP.11.14291874.14427929	0.795488	0.671728	brca_2015
AMP.1.204466860.204467676	0.872137	0.672031	lihc_2015
AMP.3.169424861.197278637	0.0554599	0.674877	lusc
MUT.PIK3R1	0.0154201	0.675025	crc_2015
MUT.FUBP1	0.0472938	0.6759	lgg
DEL.13.48876592.49059721	0.35965	0.677451	hnsc
MUT.PIK3R1	0.613727	0.67813	lusc
MUT.EGFR	0.0327961	0.67931	gbm
AMP.13.73953432.73954914	0.383169	0.679746	esca
DEL.X.107681838.108020484	0.463855	0.679963	sarc
AMP.7.73849586.75591429	0.617184	0.680727	esca
MUT.TP53	0.998476	0.683155	ucec_2015
DEL.X.95939469.96856006	0.292539	0.683733	brca_2015
MUT.PTEN	0.208517	0.683971	lgg
AMP.4.55042340.55045488	0.0775318	0.684762	brca_2015
DEL.13.48876592.49059721	0.074077	0.685841	luad_2015
DEL.6.161763312.163152563	0.0250133	0.686375	lusc
DEL.9.38392660.38623277	0.287892	0.68796	hnsc
DEL.11.134140152.134140152	0.391408	0.688636	hnsc
AMP.19.39856246.39856246	0.225489	0.689398	paad
AMP.20.30246540.30250340	0.215954	0.689645	blca_2015
AMP.17.57936914.65585499	0.0450369	0.689746	ov
AMP.1.235087357.247065472	0.138782	0.690007	hnsc
DEL.3.30645426.30742562	0.160447	0.690314	brca_2015
MUT.RHOA	0.748256	0.69042	stad_2015
MUT.IDH1	0.2489	0.691254	skcm_2015
AMP.18.20411221.20420409	0.811784	0.692374	stad_2015
AMP.X.153230941.153239587	0.215968	0.693524	esca
AMP.20.52173825.62219648	0.944927	0.694207	skcm_2015
AMP.11.35244887.35245447	0.258666	0.694527	lusc
AMP.7.128461720.131269247	0.206893	0.694893	ov
AMP.12.123405497.123635285	0.327735	0.69541	lgg
AMP.8.41876504.41876504	0.79494	0.697102	ov
AMP.20.52173825.62219648	0.556445	0.698054	crc_2015
MUT.CASP8	0.065407	0.7002	stad_2015
MUT.EP300	0.0731225	0.701175	hnsc
AMP.6.54167681.54891542	0.0148034	0.7019	hnsc
AMP.5.1288694.1288694	0.151059	0.702089	lihc_2015
AMP.1.204466860.204467676	0.348024	0.703167	luad_2015
AMP.3.66587692.66737248	0.02387	0.705109	ucs
MUT.PTEN	0.11901	0.706472	lusc
AMP.19.15367544.15367978	0.101337	0.707173	sarc
AMP.13.73953432.73954914	0.88528	0.708377	hnsc
MUT.CIC	0.00455812	0.711371	crc_2015
AMP.1.10876600.10923563	0.715082	0.712259	ov
AMP.19.39856246.39856246	0.104629	0.712283	esca
AMP.6.54167681.54891542	0.16072	0.714649	lgg
DEL.10.415240.415240	0.741719	0.714683	skcm_2015
MUT.RB1	0.0310722	0.7157	lgg
MUT.FGFR3	0.14596	0.716475	hnsc
DEL.3.71000305.86123993	0.938851	0.718177	prad_2015
AMP.8.101448416.101450242	0.552761	0.720785	paad
AMP.19.15367544.15367978	0.268493	0.721808	esca
MUT.MAP2K4	0.178648	0.722041	brca_2015
MUT.EGFR	0.999617	0.722973	luad_2015
AMP.17.73587414.80008392	0.0950474	0.723236	blca_2015
AMP.18.365815.1070920	0.062314	0.724479	esca
AMP.8.128758521.145091379	0.993358	0.726818	ucec_2015
AMP.7.65981244.66019731	0.791718	0.726935	stad_2015
DEL.8.2792739.4852925	0.895447	0.727035	esca
DEL.7.69055524.70258282	0.771743	0.727175	hnsc
AMP.1.120476662.120476662	0.171443	0.727488	esca
AMP.17.57936914.65585499	0.97786	0.730484	ucec_2015
AMP.2.190962107.191591346	0.730075	0.731695	lusc
DEL.4.181525131.187647224	0.760499	0.731718	lihc_2015
AMP.12.111904876.115143287	0.625148	0.73456	blca_2015
AMP.22.29714198.30244963	0.7373	0.73502	hnsc
DEL.8.140742585.141468678	0.383307	0.735127	lgg
DEL.2.187453387.187549354	0.51606	0.735671	hnsc
MUT.IDH2	0.416828	0.736182	lgg
MUT.PIK3CA	0.0658656	0.736249	lgg
AMP.2.114056985.114056985	0.984214	0.7364	ov
AMP.1.204466860.204467676	0.763006	0.737272	ucec_2015
MUT.RUNX1	0.979159	0.737391	brca_2015
DEL.17.29420578.29708155	0.629748	0.738042	ov
AMP.7.116339534.116341218	0.528751	0.739764	stad_2015
AMP.8.128758521.145091379	0.0754729	0.739901	ucs
AMP.7.55245364.55247588	0.277906	0.743816	stad_2015
AMP.7.17059174.25055342	0.204906	0.745831	skcm_2015
AMP.10.77066289.77066289	0.738925	0.746686	stad_2015
AMP.1.150585939.161066590	0.784368	0.748112	ucec_2015
AMP.X.52706693.54237966	0.113372	0.748438	sarc
DEL.17.11921944.12047931	0.202774	0.749285	blca_2015
DEL.10.89621061.89730647	0.303188	0.750135	ucec_2015
AMP.1.61831890.68012706	0.139451	0.750176	ov
AMP.4.144737060.144746002	0.0925867	0.751768	sarc
DEL.X.107681838.108020484	0.0721639	0.751997	lusc
AMP.10.5611426.5611426	0.346675	0.752583	esca
MUT.HRAS	0.870201	0.752644	hnsc
AMP.11.35244887.35245447	0.17964	0.753152	ov
AMP.2.114056985.114056985	0.196336	0.753534	ucs
AMP.X.52706693.54237966	0.875498	0.754022	hnsc
MUT.ELF3	0.150545	0.754236	blca_2015
MUT.CDKN1A	0.571355	0.756352	blca_2015
DEL.1.51415599.51441961	0.470425	0.756673	lgg
AMP.19.30307380.30308526	0.395116	0.758191	hnsc
AMP.6.43875073.43875073	0.248301	0.75968	esca
AMP.17.73587414.80008392	0.325369	0.759762	lusc
AMP.12.124808956.125399587	0.13408	0.760935	brca_2015
AMP.11.66999677.66999677	0.905384	0.761345	ucec_2015
DEL.10.135190570.135206354	0.943535	0.761587	skcm_2015
AMP.13.113949229.113949229	0.644646	0.761793	lgg
MUT.VHL	0.0976658	0.762529	kirc
MUT.TBL1XR1	0.221216	0.763638	brca_2015
MUT.NF1	0.00530218	0.764184	pcpg
AMP.8.101448416.101450242	0.102958	0.764216	luad_2015
AMP.5.1288694.1288694	0.999574	0.765107	skcm_2015
DEL.2.213864027.214015660	0.13219	0.765567	blca_2015
AMP.11.102308753.102308753	0.715444	0.766548	ucec_2015
DEL.10.89621061.89730647	0.30738	0.76665	lusc
AMP.11.14291874.14427929	0.519873	0.767125	ov
AMP.7.55245364.55247588	0.315157	0.768279	hnsc
DEL.17.1243941.1305016	0.966941	0.768592	ov
AMP.20.52173825.62219648	0.210135	0.769504	esca
AMP.16.5822456.8914905	0.929194	0.770533	blca_2015
AMP.1.120476662.120476662	0.0697259	0.770919	hnsc
AMP.8.41876504.41876504	0.941301	0.772398	ucec_2015
AMP.11.69476266.70165505	0.158406	0.772675	blca_2015
AMP.9.140086045.140086045	0.66643	0.772805	ov
AMP.12.69233458.69237735	0.0867542	0.773518	esca
AMP.11.69476266.70165505	0.961242	0.773889	stad_2015
AMP.17.73587414.80008392	0.669239	0.775322	lgg
AMP.1.150585939.161066590	0.468849	0.775794	hnsc
MUT.NF1	0.570943	0.776313	gbm
AMP.14.35883749.35884199	0.559893	0.777337	esca
MUT.KDM5C	0.00110647	0.777651	stad_2015
AMP.8.6781620.6788480	0.120687	0.780225	esca
AMP.12.915322.916021	0.96478	0.781278	crc_2015
AMP.1.235087357.247065472	0.0241945	0.783503	pcpg
DEL.17.1243941.1305016	0.0175211	0.784119	blca_2015
AMP.2.27995105.28860856	0.758359	0.785905	ov
AMP.19.15367544.15367978	0.597839	0.786433	ucec_2015
MUT.MET	0.96049	0.786523	luad_2015
MUT.NCOR1	0.196402	0.787441	blca_2015
MUT.KIT	0.87954	0.788276	tgct
AMP.8.101448416.101450242	0.462036	0.790148	esca
DEL.19.1107160.1186533	0.664673	0.790601	sarc
AMP.4.74048890.74048890	0.229432	0.79189	esca
AMP.1.204466860.204467676	0.167174	0.792015	gbm
DEL.10.111624428.114932249	0.165631	0.792812	lgg
AMP.8.37525891.38197404	0.177641	0.797889	prad_2015
MUT.PIK3CA	0.0104002	0.798639	cesc_2015
AMP.7.65981244.66019731	0.624702	0.798803	ov
DEL.3.71000305.86123993	0.266206	0.799777	brca_2015
AMP.1.120476662.120476662	0.93876	0.80106	ov
AMP.9.97444976.97536765	0.238292	0.802721	hnsc
AMP.1.6454459.6456472	0.443333	0.804827	ov
AMP.18.3005856.3646519	0.201008	0.804879	lusc
DEL.18.48556326.48616656	0.0930982	0.805506	hnsc
AMP.1.6454459.6456472	0.283285	0.80793	esca
MUT.ARID1A	0.00922624	0.808097	luad_2015
AMP.1.235087357.247065472	0.896857	0.811102	lihc_2015
DEL.1.245911962.247047609	0.383169	0.813675	esca
AMP.17.57936914.65585499	0.666834	0.813698	luad_2015
AMP.11.77628291.77628291	0.430997	0.814511	esca
MUT.KRAS	0.576592	0.815335	tgct
AMP.8.81202107.81202107	0.731507	0.815766	esca
MUT.FBXW7	0.0127617	0.816384	hnsc
DEL.1.51415599.51441961	0.654064	0.816663	gbm
AMP.7.73849586.75591429	0.380738	0.818755	ov
AMP.6.135489069.135639983	0.0741864	0.821579	esca
AMP.20.52173825.62219648	0.144688	0.82194	ucs
MUT.NRAS	0.139841	0.822505	lusc
AMP.17.19194237.19488218	0.0517375	0.82681	lusc
AMP.11.66999677.66999677	0.0656941	0.827636	blca_2015
AMP.8.55224770.55228081	0.948004	0.828413	ucec_2015
AMP.19.10562152.10562152	0.778789	0.828505	lgg
MUT.NF1	0.0558392	0.828669	crc_2015
MUT.RASA1	0.364168	0.831354	lusc
AMP.18.20411221.20420409	0.175805	0.831618	blca_2015
AMP.12.915322.916021	0.832909	0.832909	ov
AMP.20.30246540.30250340	0.200362	0.833636	ucs
MUT.KMT2D	0.549452	0.834549	esca
AMP.10.62981680.63757959	0.775497	0.83573	ucs
MUT.TP53	0.715993	0.835995	esca
DEL.7.110239721.111353361	0.778635	0.836361	esca
AMP.12.25358573.25362498	0.452356	0.8378	stad_2015
AMP.20.30246540.30250340	0.825885	0.838529	hnsc
AMP.4.1798300.1798300	0.011892	0.840777	esca
AMP.3.169424861.197278637	0.914107	0.842717	ucec_2015
AMP.7.71037307.71285800	0.536795	0.842864	esca
MUT.PIK3R1	0.105165	0.843102	gbm
DEL.10.89621061.89730647	0.0589271	0.845255	ov
AMP.17.73587414.80008392	0.00434883	0.847799	esca
AMP.10.62981680.63757959	0.355963	0.850017	stad_2015
DEL.X.30873422.34033463	0.0782209	0.850898	stad_2015
AMP.11.14291874.14427929	0.761675	0.85172	ucec_2015
MUT.KDM6A	0.00507916	0.852409	blca_2015
AMP.12.58145117.58145457	0.698516	0.852444	luad_2015
MUT.HRAS	0.780767	0.852736	blca_2015
AMP.11.69476266.70165505	0.989846	0.853723	skcm_2015
DEL.17.80703445.80902411	0.445401	0.853971	sarc
AMP.11.14291874.14427929	0.4514	0.857176	hnsc
AMP.15.99593198.99599607	0.0179428	0.857386	lusc
AMP.20.30246540.30250340	0.776355	0.859447	ucec_2015
AMP.8.81202107.81202107	0.105785	0.861064	paad
MUT.PIK3R1	0.79677	0.861721	ucs
AMP.7.55245364.55247588	0.676777	0.862452	lusc
MUT.CTNNB1	0.0292507	0.862663	skcm_2015
DEL.13.48876592.49059721	0.276143	0.862842	esca
AMP.4.1798300.1798300	0.0281388	0.862987	ucs
AMP.8.6781620.6788480	0.320148	0.863212	stad_2015
DEL.10.89621061.89730647	0.654962	0.863356	crc_2015
MUT.ZNF804A	0.0517375	0.864023	lusc
AMP.12.69233458.69237735	0.897171	0.864724	stad_2015
AMP.11.35244887.35245447	0.699135	0.865875	ucec_2015
AMP.5.1288694.1288694	0.07637	0.868082	acc_2015
MUT.CREBBP	0.148099	0.868257	lusc
DEL.12.46121662.46303315	0.169188	0.869805	luad_2015
MUT.FOXA1	0.00976933	0.871941	brca_2015
AMP.17.57936914.65585499	0.370075	0.872383	pcpg
AMP.15.99593198.99599607	0.350285	0.872518	stad_2015
DEL.9.21186568.28981526	0.48962	0.873888	stad_2015
DEL.21.42835494.42881850	0.704486	0.874509	hnsc
AMP.17.27212604.27212604	0.186662	0.875012	lusc
MUT.CDKN2A	0.385017	0.875894	luad_2015
MUT.STK11	0.0158537	0.876618	luad_2015
DEL.10.135190570.135206354	0.139477	0.877226	lgg
MUT.KRAS	0.794138	0.877528	ucs
DEL.22.29469065.30094589	0.0369015	0.880037	meso
AMP.11.35244887.35245447	0.448299	0.880339	esca
MUT.RASA1	0.0335172	0.88118	hnsc
AMP.11.118345896.118349179	0.335047	0.882667	lgg
AMP.22.37919267.38588510	0.966729	0.884395	skcm_2015
AMP.12.915322.916021	0.989326	0.884395	skcm_2015
AMP.5.1288694.1288694	0.0561294	0.886663	esca
AMP.10.123245647.123245826	0.68081	0.888539	stad_2015
AMP.19.10562152.10562152	0.834115	0.889739	ucec_2015
AMP.16.24709884.24713284	0.590921	0.891521	brca_2015
AMP.16.24709884.24713284	0.906865	0.89287	blca_2015
AMP.15.99593198.99599607	0.0289736	0.893551	ov
AMP.1.235087357.247065472	0.149313	0.897171	stad_2015
MUT.FAT1	0.0691215	0.897751	blca_2015
MUT.CDKN2A	0.0343121	0.898101	stad_2015
MUT.GATA3	0.986182	0.899511	brca_2015
DEL.10.89621061.89730647	0.2029	0.899697	skcm_2015
AMP.13.113949229.113949229	0.113208	0.900102	ov
AMP.22.22096802.22096802	0.187777	0.900256	sarc
AMP.11.77628291.77628291	0.349989	0.90057	brca_2015
MUT.STAG2	0.165688	0.900779	blca_2015
AMP.19.45264015.45383183	0.189461	0.901171	esca
AMP.19.10562152.10562152	0.92827	0.901199	sarc
DEL.16.78129906.89379319	0.147388	0.901694	brca_2015
AMP.14.105232631.105232631	0.0216845	0.902919	ov
MUT.RB1	0.244134	0.903664	lusc
MUT.SMAD4	0.0626988	0.904541	esca
MUT.CBFB	0.0834438	0.905408	brca_2015
MUT.CTCF	0.0311467	0.909149	hnsc
MUT.FOXA1	0.203264	0.910137	blca_2015
DEL.13.84449607.84457236	0.337559	0.910546	brca_2015
MUT.HLA-B	0.00907978	0.913975	hnsc
AMP.8.41876504.41876504	0.604078	0.914555	brca_2015
MUT.PIK3CA	0.117001	0.915633	ucs
MUT.NF1	0.00273238	0.916437	brca_2015
DEL.22.17424422.17424422	0.32856	0.917752	brca_2015
MUT.CDK12	0.741463	0.919232	ov
AMP.1.150585939.161066590	0.0278316	0.91952	esca
AMP.11.66999677.66999677	0.995712	0.92031	skcm_2015
DEL.9.21186568.28981526	0.394011	0.920567	chol
MUT.CDKN2A	0.100939	0.921014	esca
AMP.17.48975595.48975595	0.0883852	0.923205	ucs
AMP.7.116339534.116341218	0.0287808	0.92351	ov
AMP.8.41876504.41876504	0.889748	0.923641	crc_2015
AMP.18.3005856.3646519	0.178426	0.925817	esca
AMP.11.77628291.77628291	0.0808764	0.92595	luad_2015
AMP.X.153230941.153239587	0.0891178	0.926041	kirc
AMP.11.102308753.102308753	0.49554	0.926492	hnsc
DEL.17.80703445.80902411	0.139081	0.929038	lgg
DEL.11.113848118.113861261	0.563349	0.929784	prad_2015
DEL.8.2792739.4852925	0.0964087	0.930312	tgct
AMP.1.61831890.68012706	0.0194128	0.933471	esca
DEL.3.194402430.197029426	0.796178	0.933513	prad_2015
AMP.8.128758521.145091379	0.244964	0.933544	esca
AMP.17.37863922.37863922	0.0714212	0.933678	ucs
MUT.CTCF	0.400184	0.93372	brca_2015
AMP.2.100079190.100246927	0.14637	0.934329	lusc
MUT.NF1	0.0993758	0.935965	lusc
MUT.NOTCH2	0.414305	0.936592	blca_2015
DEL.1.8068002.8089181	0.01944	0.937033	lgg
AMP.22.22096802.22096802	0.860739	0.937593	hnsc
MUT.FBXW7	0.305966	0.937847	ucs
AMP.8.37525891.38197404	0.769346	0.94279	crc_2015
AMP.5.36413405.36415089	0.437777	0.94354	esca
DEL.9.21186568.28981526	0.599942	0.943894	kirp_2015
DEL.X.30873422.34033463	0.629762	0.945416	ucec_2015
AMP.22.41598565.41603654	0.944427	0.946282	skcm_2015
DEL.X.95939469.96856006	0.251922	0.948025	esca
DEL.11.83165912.85348445	0.374302	0.948229	hnsc
AMP.9.140086045.140086045	0.647384	0.948941	ucec_2015
AMP.6.43875073.43875073	0.105106	0.950578	lihc_2015
AMP.1.235087357.247065472	0.0802196	0.950751	esca
MUT.PTEN	0.237263	0.952254	skcm_2015
MUT.SETD2	0.45584	0.952385	luad_2015
MUT.BRAF	0.0137998	0.952454	thca_2015
MUT.NFE2L2	0.666098	0.952944	esca
AMP.12.69233458.69237735	0.935464	0.954557	luad_2015
AMP.8.11491539.11649069	0.178529	0.957593	paad
AMP.20.30246540.30250340	0.401128	0.957914	ov
MUT.KRAS	0.634602	0.958697	brca_2015
DEL.13.48876592.49059721	0.0371166	0.95959	lusc
DEL.10.34598418.35128524	0.535165	0.960558	esca
MUT.PRKAR1A	0.423172	0.962693	acc_2015
AMP.17.48975595.48975595	0.199874	0.963099	ov
AMP.17.27212604.27212604	0.616973	0.965738	ucec_2015
MUT.KRAS	0.0851617	0.966203	crc_2015
AMP.17.73587414.80008392	0.944232	0.970627	ucec_2015
DEL.18.48556326.48616656	0.276982	0.970823	crc_2015
MUT.KMT2C	0.0404616	0.972675	blca_2015
MUT.SMAD4	0.0303536	0.972871	crc_2015
AMP.4.1798300.1798300	0.128776	0.973736	ov
DEL.17.29420578.29708155	0.258351	0.975069	ucec_2015
AMP.8.81202107.81202107	0.929545	0.976139	ov
MUT.TGIF1	0.140679	0.976424	crc_2015
DEL.10.89621061.89730647	0.667275	0.977154	hnsc
MUT.NFE2L2	0.302442	0.977281	blca_2015
AMP.9.140086045.140086045	0.083475	0.978948	esca
AMP.2.27995105.28860856	0.502292	0.980957	ucec_2015
AMP.11.102308753.102308753	0.00110496	0.981309	ov
AMP.12.124808956.125399587	0.304216	0.982442	ov
MUT.PIK3CA	0.927044	0.982692	brca_2015
AMP.11.121194602.121310564	0.093213	0.98342	ov
AMP.12.69233458.69237735	0.685063	0.984482	ov
AMP.7.919139.919139	0.0822779	0.984839	hnsc
DEL.9.21186568.28981526	0.515971	0.984875	blca_2015
AMP.4.1798300.1798300	0.0662985	0.985841	blca_2015
AMP.11.66999677.66999677	0.0626789	0.985944	hnsc
MUT.NF1	0.751791	0.986012	ov
MUT.BAP1	0.120793	0.986345	meso
AMP.2.114056985.114056985	0.547935	0.986662	ucec_2015
MUT.CIC	0.0396682	0.988851	lgg
AMP.20.30246540.30250340	0.254749	0.989551	cesc_2015
AMP.20.30246540.30250340	0.178448	0.989577	tgct
MUT.APC	0.132227	0.990282	skcm_2015
MUT.FGFR3	0.00793583	0.992853	blca_2015
AMP.6.64298164.64298164	0.128189	0.993312	brca_2015
MUT.APC	0.99074	0.993407	crc_2015
MUT.NF2	0.00593889	0.993574	hnsc
AMP.16.29109938.30914723	0.89262	0.99448	ucec_2015
MUT.AKT1	0.378959	0.994955	brca_2015
MUT.CDH1	0.00676711	0.997902	brca_2015
MUT.MAP3K1	0.881508	0.999677	brca_2015
